# Supplementary material for: Transmission of Diverse Variants of Strawberry Viruses Is Governed by a Vector Species
Source: Viruses. 2022 Jun 23;14(7):1362. doi: 10.3390/v14071362 (PMC9316375; doi:10.3390/v14071362)
Supplement: Supplementary file 1 [file viruses-14-01362-s001.zip]

Archive with 7 entries (7 files):
- Figure S1.png
- Figure S2.pdf
- Table S1.xlsx
- Table S2.xlsx
- Table S3.xlsx
- Table S4.xlsx
- Table S5.xlsx
