# Supplementary material for: Transmission of Diverse Variants of Strawberry Viruses Is Governed by a Vector Species
Source: Viruses. 2022 Jun 23;14(7):1362. doi: 10.3390/v14071362 (PMC9316375; doi:10.3390/v14071362)
Supplement: Supplementary file 1 [file viruses-14-01362-s001.zip › Table S1.xlsx]

## Sheet: Sheet1
Table S1 List of primers used in the study. Abbreviations: SCV - strawberry crinkle virus, SMoV - strawberry mottle virus, StrV1 - strawberry virus 1
Primer name	sequence, 5'-3'	Target	Position	Length	Orientation	Used Tm, Cº	qPCR amplification efficiency	qPCR correlation coefficient (R2)	Description [reference]
2504	ACGAATAATAAAATACTAGAAGTTTATTTACCA	SCV	14513 - 14545	33	reverse	60	not available	not available	nearly full-genome amplification [this study]
2503	ACGAATGATAAAGTACAAAAGAGCTT	SCV	1 - 26	26	forward	60	not available	not available	nearly full-genome amplification [this study]
1727	TGTCTGACCCTCTGCAATATCTATG	SCV	11611 - 11635	25	reverse	60	not available	not available	nearly full-genome amplification [this study]
1722	AAGATCAGATTTTGCCAACCACA	SCV	3780 - 3802	23	reverse	60	not available	not available	nearly full-genome amplification [this study]
1721	GAGTATTGTACAAGCCACGAACA	SCV	3624 - 3646	23	forward	60	not available	not available	nearly full-genome amplification [this study]
1549	TGAACCATGATCCTAATGTGAA	SCV	6935 - 6956	22	reverse	60	not available	not available	nearly full-genome amplification [this study]
1548	AAAGATCTCACCATACCATTA	SCV	6737 - 6757	21	forward	60	not available	not available	nearly full-genome amplification [this study]
1726	GGAAGGATCAGCAGGAGCAG	SCV	11493 - 11512	20	forward	60	not available	not available	nearly full-genome amplification [this study]
2538	TTTATTGGCTCCAGAGTGACC	SMoV_RNA1	6858 - 6878	21	reverse	60	not available	not available	nearly full-genome amplification [this study]
2499	TTAAAGCGCACTGGACCCA	SMoV_RNA1	2 - 20	19	forward	60	not available	not available	nearly full-genome amplification [this study]
2828	CATGTCTGTTCTATTCTGTCAAG	SMoV_RNA2	1 - 23	23	forward	60	not available	not available	nearly full-genome amplification [this study]
2830	ACAACCCTATTCCTTCGAACC	SMoV_RNA2	5349 - 5369	21	reverse	60	not available	not available	nearly full-genome amplification [this study]
1712	ATTTATAAACGAATCTGGGTTAAGGA	StrV1	14078 - 14103	26	reverse	60	not available	not available	nearly full-genome amplification [this study]
2831	AAGCATTCCGTGAAACCATTACG	StrV1	106 - 128	23	forward	60	not available	not available	nearly full-genome amplification [this study]
2210	GGTYCTCATGTCCGCCATATT	StrV1	2145 - 2165	21	reverse	60	not available	not available	nearly full-genome amplification [this study]
2833	ATCCCGTGRTGATTTGTGCTG	StrV1	5812 - 5832	21	reverse	60	not available	not available	nearly full-genome amplification [this study]
1589	GAGGTTCTTATTCAGGTTCCG	StrV1	1779 - 1799	21	forward	60	not available	not available	nearly full-genome amplification [this study]
2835	CCTCYACCATTCCTTTGAATC	StrV1	10646 - 10666	21	reverse	60	not available	not available	nearly full-genome amplification [this study]
2832	TAGACGCAGAGATCTGTCAGA	StrV1	5457 - 5477	21	forward	60	not available	not available	nearly full-genome amplification [this study]
2834	ACGGATATTGTGGCGCGAAC	StrV1	9662 - 9681	20	forward	60	not available	not available	nearly full-genome amplification [this study]
2141	CAAGATTTGATTTTCCATGGGTAT	SCV_A	2220 - 2243	24	reverse	see text	1.98	0.995	Genotype-specific qPCR [this study]
2139	ATGAACTGCAGGAGGAAGAT	SCV_A	2086 - 2105	20	forward	see text			Genotype-specific qPCR [this study]
2058	TCAAAATCTGATTCTCCATAGGGA	SCV_B	2221 - 2244	24	reverse	see text	1.95	0.997	Genotype-specific qPCR [this study]
2056	ACAGGAAGAAAATGGTGATGACG	SCV_B	2093 - 2115	23	forward	see text			Genotype-specific qPCR [this study]
2457	GGCATTAAAGATCCCATCAGCG	SMoV_RNA1A	3390 - 3411	22	forward	see text	2.02	0.995	Genotype-specific qPCR [this study]
2458	ACCTCATGTCTTCTAGAAAAAGTGG	SMoV_RNA1A	3556 - 3580	25	reverse	see text			Genotype-specific qPCR [this study]
2460	CCGGGAAAAGCTCTCTCTCA	SMoV_RNA1B	3549 - 3568	20	reverse	see text	2.03	0.993	Genotype-specific qPCR [this study]
2459	GCATGCCCAAAGCCTGTAC	SMoV_RNA1B	3435 - 3453	19	forward	see text			Genotype-specific qPCR [this study]
2461	CATCATGTTTGATTTCGGCACTT	SMoV_RNA1C	3458 - 3480	23	forward	see text	1.99	0.994	Genotype-specific qPCR [this study]
2462	GATCACCTCATGCCTCCTGG	SMoV_RNA1C	3562 - 3581	20	reverse	see text			Genotype-specific qPCR [this study]
2062	CAAAGCCTGTGTCGAAGTGG	SMoV_RNA2A	543 - 562	20	reverse	see text	1.99	0.994	Genotype-specific qPCR [this study]
2061	TGGGAAGTTGCTCCAGACAA	SMoV_RNA2A	418 - 437	20	forward	see text			Genotype-specific qPCR [this study]
2063	ACAACTGTCTTGGGGATCT	SMoV_RNA2B	576 - 594	19	reverse	see text	2.05	0.994	Genotype-specific qPCR [this study]
2060	GAGGTTGCGCCAGACAACT	SMoV_RNA2B	476 - 494	19	forward	see text			Genotype-specific qPCR [this study]
2059	TGGGAGGTAGCACCGGATAA	SMoV_RNA2C	473 - 492	20	forward	see text	1.98	0.995	Genotype-specific qPCR [this study]
2064	GGAGTTGGTGGTATTGACAG	SMoV_RNA2C	624 - 643	20	reverse	see text			Genotype-specific qPCR [this study]
2071	TGCTCCCAGACAGAGACTCAGA	StrV1_A	1924 - 1945	22	forward	see text	2.01	0.996	Genotype-specific qPCR [this study]
2068	CGAACGAACCATTTGATAGAAGAC	StrV1_A	2072 - 2095	24	reverse	see text			Genotype-specific qPCR [this study]
2073	TCCGCATTACTCAGAGGCA	StrV1_B	1893 - 1911	19	forward	see text	1.96	0.999	Genotype-specific qPCR [this study]
2069	TCTTGCTGAGTCTGAACACCT	StrV1_B	2021 - 2041	21	reverse	see text			Genotype-specific qPCR [this study]
2070	GGTTCTCCATCTGCTTCGTA	StrV1_C	2009 - 2028	20	reverse	see text	1.96	0.998	Genotype-specific qPCR [this study]
2072	AGTAAGAGCATACCCACAGTACT	StrV1_C	1884 - 1906	23	forward	see text			Genotype-specific qPCR [this study]
1550	TGGAAAGATTCTGATTTTAATAC	SCV	340 - 362	23	forward	not available	not available	not available	stand-specific cDNA synthesis [this study]
1722	AAGATCAGATTTTGCCAACCACA	SCV	3769 - 3791	23	reverse	not available	not available	not available	stand-specific cDNA synthesis [this study]
2831	AAGCATTCCGTGAAACCATTACG	StrV1	106 - 128	23	forward	not available	not available	not available	stand-specific cDNA synthesis [this study]
2216	GCYTTCYTCTCCGGACCTCA	StrV1	3245 - 3264	20	reverse	not available	not available	not available	stand-specific cDNA synthesis [this study]
2500	CGATCCACATAGCCACGT	SMoV_RNA1C	172 - 189	18	reverse	60ºC	not available	not available	verification of variant determination [this study]
2501	TTGTAAGTGTAGCAAGCATTG	SMoV_RNA1B	286 - 306	21	reverse	60ºC	not available	not available	verification of variant determination [this study]
2502	CATTGATTTTGGTACGCATATAGA	SMoV_RNA1A	221 - 244	24	reverse	60ºC	not available	not available	verification of variant determination [this study]
2607	GCGATTGATATATCTTGCCTTAAGG	SMoV_RNA2A	159 - 183	25	reverse	60ºC	not available	not available	verification of variant determination [this study]
2608	ACAATCCAGATAATGATGGTCG	SMoV_RNA2B	264 - 285	22	reverse	60ºC	not available	not available	verification of variant determination [this study]
2609	GACGAAGGACAATCCAAATGATAA	SMoV_RNA2C	287 - 310	24	reverse	60ºC	not available	not available	verification of variant determination [this study]
1957	ACTCGTCAGGTCCTGGAAGT	StrV1_A	13698 - 13717	20	forward	60ºC	not available	not available	verification of variant determination [this study]
1958	GAGACATCCGTTCTCTGAAATAA	StrV1_C	13815 - 13837	23	forward	60ºC	not available	not available	verification of variant determination [this study]
1961	GGGGAACAACTGGCTCTCAA	StrV1_B	13534 - 13553	20	forward	60ºC	not available	not available	verification of variant determination [this study]
1776	AGGAGGTCACAGTAAAATTGATCTTATAC	SCV_A	14143 - 14171	29	forward	60ºC	not available	not available	verification of variant determination [this study]
1719	GTTCGAGTTTATTATATTTTGTGAGGTT	SCV_B	14284 - 14311	28	forward	60ºC	not available	not available	verification of variant determination [this study]
1865	GGTCAACAAATCATAAAGATATTG	aphids barcoding, cox gene	not available	24	forward	50ºC	not available	not available	molecular barcoding [37]
1866	TAAACTTCAGGGTGACCAAAAAATCA	aphids barcoding, cox gene	not available	26	reverse	50ºC	not available	not available	molecular barcoding [37]
2259	GATGATGAAATTTTGGATC	aphids barcoding, cytb gene	not available	19	forward	50ºC	not available	not available	molecular barcoding [38]
2260	CTAATGCAATAACTCCTCC	aphids barcoding, cytb gene	not available	19	reverse	50ºC	not available	not available	molecular barcoding [38]
3220	AGAAACCAACCTGGCTTACA	16S rRNA	not available	20	forward	60ºC	1.92	0.998	qPCR aphid endogeneous control [this study]
3219	GCGACCTCGATGTTGAATTA	16S rRNA	not available	20	reverse	60ºC			qPCR aphid endogeneous control [this study]
3435	GGACTCCTGACGTATACGAAGGATC	NADH dehydrogenase mRNA	not available	25	forward	60ºC	not available	not available	qPCR plant internal control [39]
3434	AGCAATGAGATTCCCCAATATCAT	NADH dehydrogenase mRNA	not available	24	reverse	60ºC	not available	not available	qPCR plant internal control [39]
