# Supplementary material for: Transmission of Diverse Variants of Strawberry Viruses Is Governed by a Vector Species
Source: Viruses. 2022 Jun 23;14(7):1362. doi: 10.3390/v14071362 (PMC9316375; doi:10.3390/v14071362)
Supplement: Supplementary file 1 [file viruses-14-01362-s001.zip › Table S2.xlsx]

## Sheet: Sheet1
Table S2 Overview of mappings of HTS reads on the viral references. Abbreviations: SCV - strawberry crinkle virus, SMoV - strawberry mottle virus, StrV1 - strawberry virus 1
SRA acc. number	Total, trimmed reads	Virus reference	Strict mapping, 97% of identity for 100 nt overlap with 97% overall identity of mapped read				Relaxed mapping, 97% of identity for 50 nt overlap with 60 % overall identity of mapped read			Total
			Mapped		Unmapped, total		Mapped		Unmapped, total	Mapped, strict + relaxed
			reads	%	reads	%	reads	% of unmapped reads after strict mapping	reads	reads	%
SAMN27687907	14343576	StrV1_A	5194648	36.2159	2754471	19.2035	49808	1.80826	2563087	5244456	36.5631
		StrV1_B	4552675	31.7402			98330	3.56983		4651005	32.4257
		StrV1_C	1841782	12.8405			43246	1.57003		1885028	13.142
		∑	11589105	80.7965			191384	6.94812		11780489	82.1308
SAMN27687906	14343577	SCV_A	6467296	45.0884	1466366	10.2232	170810	11.6485	1129012	6638106	46.2793
		SCV_B	6409915	44.6884			166544	11.3576		6576459	45.8495
		∑	12877211	89.7768			337354	23.0061		13214565	92.1288
SAMN27687908	11601365	SMoV_RNA1A	981145	8.45715	2228274	19.207	17222	0.772885	1974196	998367	8.6056
		SMoV_RNA1B	1161503	10.0118			48882	2.19372		1210385	10.4331
		SMoV_RNA1C	314476	2.71068			4467	0.200469		318943	2.74919
		SMoV_RNA2A	2745474	23.6651			70495	3.16366		2815969	24.2727
		SMoV_RNA2B	1509260	13.0093			59745	2.68122		1569005	13.5243
		SMoV_RNA2C	2661233	22.939			53267	2.3905		2714500	23.3981
		∑	9373091	80.793			254078	11.4025		9627169	82.9831
