# Supplementary material for: Transmission of Diverse Variants of Strawberry Viruses Is Governed by a Vector Species
Source: Viruses. 2022 Jun 23;14(7):1362. doi: 10.3390/v14071362 (PMC9316375; doi:10.3390/v14071362)
Supplement: Supplementary file 1 [file viruses-14-01362-s001.zip › Table S3.xlsx]

## Sheet: Table S2 Mapping full table
Table S3 Detailed listing of detected nucleotide variation in SCV, SMoV and StrV-1. Origin of the analyzed mappings: the trimmed reads were mapped onto the viral references with the high stringency, then unmapped reads were mapped again with the relaxed conditions. Abbreviations: SCV - strawberry crinkle virus, SMoV - strawberry mottle virus, StrV1 - strawberry virus 1
	Reference			Variation description
	Virus	RNA (for SMoV)	Variant	Name	Position	Length	Amino Acid Change	CDS Position	Change	Protein Effect	Codon Change	Coverage	Polymorphism Type	Variant Frequency	Variant P-Value (approximate)	Variant Raw Frequency	Direction	Strand-Bias	Variant Nucleotide(s)	Variant Frequency
	SCV		SCV_A	CT	3622 - 3623	2		153	GA -> CT	Truncation		123 -> 138	Substitution		4.9e-50	20 -> 35	none	80.6% -> 90.0%	CT	16.3% -> 25.4%
	SCV		SCV_A	GAA	9547 - 9549	3	R -> E	1663	CGG -> GAA	Substitution	CGG -> GAA	135 -> 143	Substitution		2.7e-16	7 -> 10	none	53.7% -> 100.0%	GAA	5.2% -> 7.0%
	SCV		SCV_A	CG	13732 - 13733	2	A -> R	5848	GC -> CG	Substitution	GCG -> CGG	246 -> 254	Substitution		2.3e-07	4 -> 8	none	1	CG	1.6% -> 3.1%
	SCV		SCV_A	GG	8525 - 8526	2	S -> W	641	CC -> GG	Substitution	TCC -> TGG	108 -> 113	Substitution		8.4e-09	4 -> 6	none	83.3% -> 100.0%	GG	3.7% -> 5.3%
	SCV		SCV_A		2599 - 2599	1		662	(A)5 -> (A)4	Frame Shift		38443	Deletion (tandem repeat)	99.8	0	38377	none	0.543		0.998
	SCV		SCV_A		12839 - 12840	2		4955	#NAME?	Frame Shift		19039 -> 19042	Deletion	98.4	0	18728	none	0.532		0.984
	SCV		SCV_A		5337 - 5337	1			(T)7 -> (T)6			14867	Deletion (tandem repeat)	93.4	0	13886	none	0.506		0.934
	SCV		SCV_A		12253 - 12253	1		4369	#NAME?	Frame Shift		13112	Deletion	97.5	0	12788	none	0.513		0.975
	SCV		SCV_A	A	14435 - 14434	0			(A)3 -> (A)4			21686	Insertion (tandem repeat)	55.8	0	12106	none	0.791	A	0.558
	SCV		SCV_A	A	13105 - 13104	0		5221	(A)3 -> (A)4	Frame Shift		11925	Insertion (tandem repeat)	95.5	0	11394	none	0.545	A	0.955
	SCV		SCV_A	A	14460 - 14459	0			(A)4 -> (A)5			20919	Insertion (tandem repeat)	43.9	0	9183	none	0.849	A	0.439
	SCV		SCV_A	T	5515 - 5514	0		48	(T)2 -> (T)3	Frame Shift		11130	Insertion (tandem repeat)	73.4	0	8165	none	0.508	T	0.734
	SCV		SCV_A	T	5980 - 5979	0		513	(T)4 -> (T)5	Frame Shift		7490	Insertion (tandem repeat)	97.8	0	7324	none	0.509	T	0.978
	SCV		SCV_A	A	6740 - 6739	0		1273	(A)3 -> (A)4	Frame Shift		7018	Insertion (tandem repeat)	96.7	0	6788	none	0.515	A	0.967
	SCV		SCV_A	A	5608 - 5608	1	D -> E	141	C -> A	Substitution	GAC -> GAA	5805	SNP (transversion)	94.6	0	5491	none	0.557	A	0.946
	SCV		SCV_A		5562 - 5562	1		95	-C	Frame Shift		9540	Deletion	44.8	0	4270	none	0.526		0.448
	SCV		SCV_A		5374 - 5375	2			(AT)6 -> (AT)5			11662 -> 11779	Deletion (tandem repeat)		0	1331	none	0.545		11.3% -> 11.4%
	SCV		SCV_A	C	5440 - 5440	1			A -> C			9209	SNP (transversion)	14.3	0	1319	none	0.541	C	0.143
	SCV		SCV_A	T	5199 - 5199	1		501	C -> T	None	GAC -> GAT	926	SNP (transition)	99.7	0	923	none	0.623	T	0.997
	SCV		SCV_A	A	14361 - 14361	1			T -> A			7245	SNP (transversion)	3.9	0	285	none	0.561	A	0.039
	SCV		SCV_A	T	14327 - 14327	1			G -> T			3870	SNP (transversion)	5.7	0	219	none	0.53	T	0.057
	SCV		SCV_A	T	12996 - 12996	1		5112	C -> T	None	AGC -> AGT	3704	SNP (transition)	4.5	3.6e-306	167	none	0.557	T	0.045
	SCV		SCV_A	T	14544 - 14544	1			G -> T			1883	SNP (transversion)	6.7	4.4e-180	126	none	0.548	T	0.067
	SCV		SCV_A	A	5576 - 5576	1	S -> T	109	T -> A	Substitution	TCT -> ACT	8556	SNP (transversion)	1.4	6.2e-136	119	none	0.555	A	0.014
	SCV		SCV_A	GA	14542 - 14541	0			#NAME?			1939	Insertion	5.3	8.2e-178	103	none	0.951	GA	0.053
	SCV		SCV_A		14244 - 14244	1			(T)5 -> (T)4			370	Deletion (tandem repeat)	27.6	1.1e-152	102	none	0.814		0.276
	SCV		SCV_A	T	11535 - 11535	1		3651	C -> T	None	TCC -> TCT	273	SNP (transition)	36.6	3.7e-274	100	none	0.57	T	0.366
	SCV		SCV_A	T	7225 - 7225	1			C -> T			84	SNP (transition)	98.8	1.3e-297	83	none	0.639	T	0.988
	SCV		SCV_A	C	2786 - 2786	1		849	T -> C	None	CCT -> CCC	78	SNP (transition)	92.3	6.4e-230	72	none	0.528	C	0.923
	SCV		SCV_A	C	435 - 435	1		288	T -> C	None	GCT -> GCC	61	SNP (transition)	98.4	6.1e-197	60	none	0.567	C	0.984
	SCV		SCV_A	A	6991 - 6991	1		1524	G -> A	None	GGG -> GGA	130	SNP (transition)	43.8	5.5e-157	57	none	0.561	A	0.438
	SCV		SCV_A	C	7826 - 7826	1			T -> C			125	SNP (transition)	45.6	5.8e-164	57	none	0.509	C	0.456
	SCV		SCV_A	A	2157 - 2157	1		300	G -> A	None	GGG -> GGA	52	SNP (transition)	100	1.6e-177	52	none	0.538	A	1
	SCV		SCV_A	A	2157 - 2157	1	A -> T	220	G -> A	Substitution	GCT -> ACT	52	SNP (transition)	100	1.6e-177	52	none	0.538	A	1
	SCV		SCV_A	A	10953 - 10953	1		3069	C -> A	None	ATC -> ATA	107	SNP (transversion)	47.7	3.5e-148	51	none	0.706	A	0.477
	SCV		SCV_A		13689 - 13689	1		5805	-C	Frame Shift		297	Deletion	17.2	9.4e-86	51	none	0.647		0.172
	SCV		SCV_A	A	9738 - 9738	1		1854	G -> A	None	GGG -> GGA	117	SNP (transition)	42.7	3.5e-142	50	none	0.72	A	0.427
	SCV		SCV_A	T	6817 - 6817	1		1350	C -> T	None	GCC -> GCT	3423	SNP (transition)	1.4	1e-67	49	none	0.778	T	0.014
	SCV		SCV_A		13277 - 13277	1		5393	(A)3 -> (A)2	Frame Shift		288	Deletion (tandem repeat)	17	6.9e-63	49	none	0.837		0.17
	SCV		SCV_A	A	3794 - 3794	1	S -> T	325	T -> A	Substitution	TCT -> ACT	3701	SNP (transversion)	1.3	1e-40	48	none	0.583	A	0.013
	SCV		SCV_A		14143 - 14143	1		6259	(A)4 -> (A)3	Frame Shift		339	Deletion (tandem repeat)	14.2	1.4e-57	48	none	0.792		0.142
	SCV		SCV_A		11725 - 11725	1		3841	#NAME?	Frame Shift		333	Deletion	14.1	7.4e-75	47	none	0.787		0.141
	SCV		SCV_A		12515 - 12515	1		4631	(T)3 -> (T)2	Truncation		324	Deletion (tandem repeat)	14.5	1.5e-61	47	none	0.872		0.145
	SCV		SCV_A	G	4201 - 4201	1		732	A -> G	None	TAA -> TAG	129	SNP (transition)	35.7	5.6e-131	46	none	0.5	G	0.357
	SCV		SCV_A	G	13515 - 13515	1		5631	A -> G	None	AGA -> AGG	257	SNP (transition)	17.5	1.2e-107	45	none	0.622	G	0.175
	SCV		SCV_A	G	7126 - 7126	1		1659	A -> G	None	GTA -> GTG	125	SNP (transition)	35.2	3e-116	44	none	0.614	G	0.352
	SCV		SCV_A	G	7135 - 7135	1		1668	A -> G	None	GAA -> GAG	118	SNP (transition)	36.4	9.7e-119	43	none	0.628	G	0.364
	SCV		SCV_A		12506 - 12506	1		4622	(A)3 -> (A)2	Frame Shift		312	Deletion (tandem repeat)	13.8	4.7e-47	43	none	0.767		0.138
	SCV		SCV_A	A	194 - 194	1	S -> N	47	G -> A	Substitution	AGT -> AAT	43	SNP (transition)	97.7	1.1e-137	42	none	0.595	A	0.977
	SCV		SCV_A		11709 - 11709	1		3825	(T)4 -> (T)3	Frame Shift		329	Deletion (tandem repeat)	11.9	5.5e-58	39	none	0.689		0.119
	SCV		SCV_A	G	12476 - 12476	1	K -> R	4592	A -> G	Substitution	AAG -> AGG	305	SNP (transition)	12.8	6.8e-84	39	none	0.692	G	0.128
	SCV		SCV_A	A	14545 - 14545	1			T -> A			1835	SNP (transversion)	2.1	1.1e-56	39	none	0.615	A	0.021
	SCV		SCV_A		13487 - 13487	1		5603	-C	Frame Shift		263	Deletion	14.4	5e-65	38	none	0.816		0.144
	SCV		SCV_A	T	4474 - 4474	1			A -> T			99	SNP (transversion)	37.4	1.3e-106	37	none	0.514	T	0.374
	SCV		SCV_A	AG	9358 - 9357	0		1474	(AG)5 -> (AG)6	Frame Shift		171	Insertion (tandem repeat)	21.6	3.4e-85	37	none	0.784	AG	0.216
	SCV		SCV_A	A	12591 - 12591	1	N -> K	4707	C -> A	Substitution	AAC -> AAA	327	SNP (transversion)	11.3	6.6e-74	37	none	0.541	A	0.113
	SCV		SCV_A		6815 - 6815	1		1348	(G)4 -> (G)3	Frame Shift		3507	Deletion (tandem repeat)	1	2.2e-22	36	none	0.7		0.01
	SCV		SCV_A	C	7261 - 7261	1			T -> C			78	SNP (transition)	46.2	3.4e-97	36	none	0.694	C	0.462
	SCV		SCV_A		13795 - 13796	2		5911	(GA)3 -> (GA)2	Frame Shift		232 -> 233	Deletion (tandem repeat)	15.5	1.2e-48	36	none	83.3% -> 83.8%		0.155
	SCV		SCV_A		14058 - 14058	1		6174	(A)3 -> (A)2	Frame Shift		247	Deletion (tandem repeat)	14.2	7e-46	35	none	0.8		0.142
	SCV		SCV_A		696 - 696	1		549	(A)6 -> (A)5	Frame Shift		128	Deletion (tandem repeat)	26.6	3.8e-58	34	none	0.618		0.266
	SCV		SCV_A	A	12540 - 12540	1		4656	G -> A	None	CGG -> CGA	286	SNP (transition)	11.9	1.3e-75	34	none	0.588	A	0.119
	SCV		SCV_A		13850 - 13850	1		5966	#NAME?	Frame Shift		294	Deletion	11.6	1.7e-51	34	none	0.941		0.116
	SCV		SCV_A		14159 - 14159	1			(A)4 -> (A)3			343	Deletion (tandem repeat)	9.9	1.4e-32	34	none	0.941		0.099
	SCV		SCV_A		11802 - 11802	1		3918	-C	Frame Shift		285	Deletion	11.6	4.6e-50	33	none	0.848		0.116
	SCV		SCV_A	G	4510 - 4510	1			T -> G			94	SNP (transversion)	34	2e-84	32	none	0.688	G	0.34
	SCV		SCV_A		6942 - 6942	1		1475	#NAME?	Truncation		264	Deletion	12.1	4.2e-46	32	none	0.844		0.121
	SCV		SCV_A		12553 - 12553	1		4669	#NAME?	Frame Shift		278	Deletion	11.5	2.4e-45	32	none	0.813		0.115
	SCV		SCV_A		13630 - 13630	1		5746	#NAME?	Frame Shift		310	Deletion	10.3	1.6e-37	32	none	0.781		0.103
	SCV		SCV_A		6879 - 6879	1		1412	(G)5 -> (G)4	Frame Shift		489	Deletion (tandem repeat)	6.3	8.9e-33	31	none	0.806		0.063
	SCV		SCV_A		11368 - 11368	1		3484	(A)5 -> (A)4	Frame Shift		218	Deletion (tandem repeat)	14.2	4.8e-50	31	none	0.839		0.142
	SCV		SCV_A		11862 - 11862	1		3978	-C	Frame Shift		214	Deletion	14.5	1.8e-56	31	none	0.806		0.145
	SCV		SCV_A	TT	13830 - 13830	1		5946	A -> TT	Truncation		264 -> 270	Insertion		1.7e-65	31	none	0.968	TT	11.5% -> 11.7%
	SCV		SCV_A	A	4989 - 4989	1		291	C -> A	None	TCC -> TCA	78	SNP (transversion)	38.5	3.4e-84	30	none	0.567	A	0.385
	SCV		SCV_A	G	6142 - 6142	1		675	A -> G	None	GAA -> GAG	139	SNP (transition)	21.6	2.4e-72	30	none	0.533	G	0.216
	SCV		SCV_A	A	11711 - 11711	1	R -> K	3827	G -> A	Substitution	AGG -> AAG	321	SNP (transition)	9.3	4.8e-61	30	none	0.677	A	0.093
	SCV		SCV_A		13435 - 13435	1		5551	#NAME?	Frame Shift		244	Deletion	12.3	6.6e-29	30	none	0.833		0.123
	SCV		SCV_A		12124 - 12124	1		4240	#NAME?	Frame Shift		1747	Deletion	1.7	1.6e-12	29	none	0.69		0.017
	SCV		SCV_A		13646 - 13646	1		5762	(T)3 -> (T)2	Frame Shift		301	Deletion (tandem repeat)	9.6	6.4e-25	29	none	0.897		0.096
	SCV		SCV_A	CAAC	3974 - 3976	3		505	TCT -> CAAC	Frame Shift		182 -> 184	Insertion		1.1e-68	28	none	96.4% -> 96.6%	CAAC	15.2% -> 15.4%
	SCV		SCV_A		9616 - 9616	1		1732	-C	Frame Shift		167	Deletion	16.2	1.8e-53	27	none	0.852		0.162
	SCV		SCV_A		10114 - 10114	1		2230	(A)4 -> (A)3	Frame Shift		144	Deletion (tandem repeat)	18.8	6.1e-42	27	none	0.815		0.188
	SCV		SCV_A		3431 - 3431	1			(T)5 -> (T)4			128	Deletion (tandem repeat)	20.3	3.7e-26	26	none	0.731		0.203
	SCV		SCV_A	TA	4417 - 4416	0			(AT)5 -> (AT)6			127	Insertion (tandem repeat)	20.5	1.9e-67	26	none	51.9% -> 53.8%	TA	0.205
	SCV		SCV_A		6932 - 6932	1		1465	(C)4 -> (C)3	Frame Shift		275	Deletion (tandem repeat)	9.5	7.6e-35	26	none	0.923		0.095
	SCV		SCV_A		7189 - 7189	1			(A)4 -> (A)3			95	Deletion (tandem repeat)	27.4	7.7e-30	26	none	0.885		0.274
	SCV		SCV_A		12592 - 12592	1		4708	-C	Frame Shift		319	Deletion	8.2	1.1e-35	26	none	0.577		0.082
	SCV		SCV_A		12677 - 12677	1		4793	#NAME?	Frame Shift		292	Deletion	8.9	3.8e-34	26	none	0.769		0.089
	SCV		SCV_A		7744 - 7744	1			(A)4 -> (A)3			167	Deletion (tandem repeat)	15	7.4e-34	25	none	0.96		0.15
	SCV		SCV_A		8050 - 8050	1		166	(A)4 -> (A)3	Frame Shift		134	Deletion (tandem repeat)	18.7	2.3e-41	25	none	0.8		0.187
	SCV		SCV_A		9943 - 9943	1		2059	(T)3 -> (T)2	Frame Shift		158	Deletion (tandem repeat)	15.8	4.8e-32	25	none	0.64		0.158
	SCV		SCV_A		11472 - 11472	1		3588	(C)4 -> (C)3	Frame Shift		149	Deletion (tandem repeat)	16.8	4.1e-40	25	none	0.84		0.168
	SCV		SCV_A		13312 - 13312	1		5428	#NAME?	Frame Shift		294	Deletion	8.5	8.9e-40	25	none	0.88		0.085
	SCV		SCV_A		13478 - 13478	1		5594	(G)3 -> (G)2	Frame Shift		265	Deletion (tandem repeat)	9.4	1.5e-33	25	none	0.88		0.094
	SCV		SCV_A		6882 - 6882	1		1415	-C	Frame Shift		358	Deletion	6.7	2.4e-33	24	none	0.75		0.067
	SCV		SCV_A		8582 - 8582	1		698	(G)4 -> (G)3	Frame Shift		146	Deletion (tandem repeat)	16.4	5.7e-36	24	none	0.75		0.164
	SCV		SCV_A	T	11592 - 11592	1		3708	C -> T	None	CAC -> CAT	348	SNP (transition)	6.9	6.5e-48	24	none	0.708	T	0.069
	SCV		SCV_A		13284 - 13284	1		5400	(A)4 -> (A)3	Frame Shift		281	Deletion (tandem repeat)	8.5	1.1e-19	24	none	0.875		0.085
	SCV		SCV_A	T	3928 - 3928	1		459	C -> T	None	TTC -> TTT	184	SNP (transition)	12.5	2.6e-45	23	none	0.739	T	0.125
	SCV		SCV_A		6295 - 6295	1		828	(A)3 -> (A)2	Frame Shift		70	Deletion (tandem repeat)	32.9	9.4e-38	23	none	0.87		0.329
	SCV		SCV_A		7738 - 7738	1			(T)4 -> (T)3			163	Deletion (tandem repeat)	14.1	2.1e-28	23	none	0.783		0.141
	SCV		SCV_A		12412 - 12412	1		4528	(G)3 -> (G)2	Frame Shift		277	Deletion (tandem repeat)	8.3	5.4e-23	23	none	0.913		0.083
	SCV		SCV_A		13559 - 13559	1		5675	(A)3 -> (A)2	Frame Shift		242	Deletion (tandem repeat)	9.5	2.4e-24	23	none	0.652		0.095
	SCV		SCV_A		7938 - 7938	1		54	(A)3 -> (A)2	Frame Shift		141	Deletion (tandem repeat)	15.6	2.1e-30	22	none	0.636		0.156
	SCV		SCV_A		9102 - 9102	1		1218	(T)5 -> (T)4	Frame Shift		144	Deletion (tandem repeat)	15.3	9.5e-24	22	none	0.727		0.153
	SCV		SCV_A		10068 - 10068	1		2184	(A)4 -> (A)3	Frame Shift		158	Deletion (tandem repeat)	13.9	5.9e-25	22	none	0.955		0.139
	SCV		SCV_A		10405 - 10405	1		2521	(G)4 -> (G)3	Frame Shift		140	Deletion (tandem repeat)	15.7	1.2e-32	22	none	0.864		0.157
	SCV		SCV_A		13783 - 13783	1		5899	#NAME?	Frame Shift		232	Deletion	9.5	3.2e-21	22	none	0.773		0.095
	SCV		SCV_A		1354 - 1354	1		1207	(A)4 -> (A)3	Frame Shift		62	Deletion (tandem repeat)	33.9	3.4e-41	21	none	0.81		0.339
	SCV		SCV_A		9415 - 9415	1		1531	#NAME?	Frame Shift		167	Deletion	12.6	3.2e-33	21	none	0.714		0.126
	SCV		SCV_A		12394 - 12394	1		4510	#NAME?	Frame Shift		383	Deletion	5.5	1.6e-27	21	none	0.857		0.055
	SCV		SCV_A		13318 - 13318	1		5434	(T)3 -> (T)2	Frame Shift		293	Deletion (tandem repeat)	7.2	8.3e-22	21	none	0.619		0.072
	SCV		SCV_A		14243 - 14243	1			(T)5 -> (T)4			373	Deletion (tandem repeat)	5.6	1e-15	21	none	0.667		0.056
	SCV		SCV_A		14254 - 14254	1			#NAME?			344	Deletion	6.1	1.4e-30	21	none	1		0.061
	SCV		SCV_A		4009 - 4009	1		540	#NAME?	Frame Shift		148	Deletion	13.5	2.3e-34	20	none	0.8		0.135
	SCV		SCV_A		4271 - 4271	1			#NAME?			190	Deletion	10.5	2e-18	20	none	0.8		0.105
	SCV		SCV_A		11771 - 11771	1		3887	(A)3 -> (A)2	Frame Shift		302	Deletion (tandem repeat)	6.6	1.3e-25	20	none	0.875		0.066
	SCV		SCV_A	T	11896 - 11896	1	P -> S	4012	C -> T	Substitution	CCA -> TCA	165	SNP (transition)	12.1	2.7e-47	20	none	0.65	T	0.121
	SCV		SCV_A		12611 - 12611	1		4727	#NAME?	Frame Shift		315	Deletion	6.3	3.5e-14	20	none	0.8		0.063
	SCV		SCV_A		13821 - 13821	1		5937	-C	Frame Shift		232	Deletion	8.6	2.8e-30	20	none	0.7		0.086
	SCV		SCV_A		14186 - 14186	1			#NAME?			364	Deletion	5.5	1.1e-16	20	none	0.7		0.055
	SCV		SCV_A		14288 - 14288	1			#NAME?			290	Deletion	6.9	1e-16	20	none	0.9		0.069
	SCV		SCV_A		6893 - 6893	1		1426	(T)3 -> (T)2	Frame Shift		293	Deletion (tandem repeat)	6.5	1.8e-15	19	none	0.947		0.065
	SCV		SCV_A		10808 - 10808	1		2924	(A)3 -> (A)2	Frame Shift		103	Deletion (tandem repeat)	18.4	7.1e-17	19	none	0.842		0.184
	SCV		SCV_A		11327 - 11327	1		3443	(G)3 -> (G)2	Frame Shift		198	Deletion (tandem repeat)	9.6	1.6e-33	19	none	0.632		0.096
	SCV		SCV_A	T	11611 - 11610	0		3727	(T)4 -> (T)5	Frame Shift		374	Insertion (tandem repeat)	5.1	1.1e-35	19	none	0.842	T	0.051
	SCV		SCV_A		13431 - 13431	1		5547	#NAME?	Truncation		241	Deletion	7.9	5.8e-30	19	none	0.737		0.079
	SCV		SCV_A		13702 - 13702	1		5818	#NAME?	Frame Shift		280	Deletion	6.8	1.2e-10	19	none	0.632		0.068
	SCV		SCV_A		13912 - 13912	1		6028	(G)3 -> (G)2	Frame Shift		317	Deletion (tandem repeat)	6	3.1e-20	19	none	0.684		0.06
	SCV		SCV_A	TG	14005 - 14007	2		6121	AGG -> TG	Truncation		234	Deletion	8.1	1.3e-24	19	none	0.684	TG	0.081
	SCV		SCV_A		14236 - 14236	1			#NAME?			363	Deletion	5.2	2.1e-28	19	none	0.842		0.052
	SCV		SCV_A		1642 - 1642	1			(T)3 -> (T)2			68	Deletion (tandem repeat)	26.5	6.7e-28	18	none	0.722		0.265
	SCV		SCV_A		3046 - 3046	1			#NAME?			81	Deletion	22.2	1.7e-33	18	none	0.778		0.222
	SCV		SCV_A		3978 - 3978	1		509	#NAME?	Frame Shift		183	Deletion	9.8	6.4e-25	18	none	0.778		0.098
	SCV		SCV_A		7482 - 7482	1	M ->	1	(A)3 -> (A)2	Start Codon Loss	ATG ->	143	Deletion (tandem repeat)	12.6	7e-20	18	none	0.778		0.126
	SCV		SCV_A		7946 - 7946	1		62	(T)3 -> (T)2	Frame Shift		143	Deletion (tandem repeat)	12.6	7e-20	18	none	0.778		0.126
	SCV		SCV_A		8840 - 8840	1		956	(G)4 -> (G)3	Frame Shift		144	Deletion (tandem repeat)	12.5	2e-30	18	none	0.611		0.125
	SCV		SCV_A		9088 - 9088	1		1204	(G)3 -> (G)2	Frame Shift		142	Deletion (tandem repeat)	12.7	9.2e-29	18	none	0.556		0.127
	SCV		SCV_A		9171 - 9171	1		1287	(C)3 -> (C)2	Frame Shift		145	Deletion (tandem repeat)	12.4	1.4e-28	18	none	0.611		0.124
	SCV		SCV_A		9322 - 9322	1		1438	-C	Frame Shift		179	Deletion	10.1	1.4e-21	18	none	0.833		0.101
	SCV		SCV_A		9409 - 9409	1		1525	(T)3 -> (T)2	Frame Shift		165	Deletion (tandem repeat)	10.9	9.3e-26	18	none	0.833		0.109
	SCV		SCV_A		10443 - 10443	1		2559	(C)4 -> (C)3	Frame Shift		137	Deletion (tandem repeat)	13.1	2.8e-27	18	none	0.722		0.131
	SCV		SCV_A		11231 - 11231	1		3347	(T)3 -> (T)2	Frame Shift		156	Deletion (tandem repeat)	11.5	3.5e-19	18	none	0.833		0.115
	SCV		SCV_A		11381 - 11381	1		3497	(T)3 -> (T)2	Frame Shift		216	Deletion (tandem repeat)	8.3	6.1e-15	18	none	0.722		0.083
	SCV		SCV_A		12416 - 12416	1		4532	(C)4 -> (C)3	Frame Shift		287	Deletion (tandem repeat)	6.3	4e-08	18	none	0.778		0.063
	SCV		SCV_A		14292 - 14292	1			#NAME?			356	Deletion	5.1	3.6e-23	18	none	0.944		0.051
	SCV		SCV_A		1776 - 1776	1			(A)4 -> (A)3			100	Deletion (tandem repeat)	17	7.2e-28	17	none	0.706		0.17
	SCV		SCV_A		1867 - 1867	1		10	(T)4 -> (T)3	Frame Shift		99	Deletion (tandem repeat)	17.2	1.3e-19	17	none	0.941		0.172
	SCV		SCV_A	A	6625 - 6624	0		1158	(A)6 -> (A)7	Frame Shift		1667	Insertion (tandem repeat)	1	8.9e-14	17	none	0.765	A	0.01
	SCV		SCV_A		7122 - 7122	1		1655	(T)3 -> (T)2	Truncation		127	Deletion (tandem repeat)	13.4	5.5e-26	17	none	0.941		0.134
	SCV		SCV_A		7440 - 7440	1			(T)5 -> (T)4			149	Deletion (tandem repeat)	11.4	2e-26	17	none	0.882		0.114
	SCV		SCV_A		7805 - 7805	1			(T)3 -> (T)2			149	Deletion (tandem repeat)	11.4	4.1e-18	17	none	0.765		0.114
	SCV		SCV_A		9461 - 9461	1		1577	(C)3 -> (C)2	Frame Shift		131	Deletion (tandem repeat)	13	7.9e-16	17	none	0.941		0.13
	SCV		SCV_A		9648 - 9648	1		1764	(T)3 -> (T)2	Frame Shift		156	Deletion (tandem repeat)	10.9	9.9e-23	17	none	0.765		0.109
	SCV		SCV_A		10044 - 10044	1		2160	(T)3 -> (T)2	Frame Shift		158	Deletion (tandem repeat)	10.8	5.7e-21	17	none	1		0.108
	SCV		SCV_A		11583 - 11583	1		3699	-C	Frame Shift		321	Deletion	5.3	1.2e-20	17	none	0.765		0.053
	SCV		SCV_A		12097 - 12097	1		4213	#NAME?	Frame Shift		342	Deletion	5	1.5e-18	17	none	0.706		0.05
	SCV		SCV_A		13518 - 13518	1		5634	(T)3 -> (T)2	Frame Shift		261	Deletion (tandem repeat)	6.5	7.1e-19	17	none	0.706		0.065
	SCV		SCV_A		14135 - 14135	1		6251	#NAME?	Frame Shift		343	Deletion	5	2.8e-15	17	none	0.765		0.05
	SCV		SCV_A		778 - 778	1		631	(A)4 -> (A)3	Frame Shift		118	Deletion (tandem repeat)	13.6	4.6e-23	16	none	0.688		0.136
	SCV		SCV_A		3085 - 3085	1			(T)4 -> (T)3			97	Deletion (tandem repeat)	16.5	1.9e-32	16	none	0.688		0.165
	SCV		SCV_A	A	3389 - 3389	1			G -> A			112	SNP (transition)	14.3	3.7e-36	16	none	0.625	A	0.143
	SCV		SCV_A		3583 - 3583	1		114	(T)3 -> (T)2	Frame Shift		87	Deletion (tandem repeat)	18.4	1.7e-28	16	none	0.813		0.184
	SCV		SCV_A		4081 - 4081	1		612	(G)4 -> (G)3	Frame Shift		147	Deletion (tandem repeat)	10.9	1.3e-24	16	none	0.625		0.109
	SCV		SCV_A		4415 - 4416	2			(AT)5 -> (AT)4			157 -> 186	Deletion (tandem repeat)		2.3e-21	16	none	0.5		8.6% -> 10.2%
	SCV		SCV_A		6167 - 6167	1		700	(T)4 -> (T)3	Frame Shift		127	Deletion (tandem repeat)	12.6	1.1e-25	16	none	0.75		0.126
	SCV		SCV_A		6539 - 6539	1		1072	#NAME?	Frame Shift		119	Deletion	13.4	5.8e-08	16	none	0.625		0.134
	SCV		SCV_A		7408 - 7408	1			-C			131	Deletion	12.2	7e-24	16	none	0.625		0.122
	SCV		SCV_A		8163 - 8163	1		279	#NAME?	Frame Shift		115	Deletion	13.9	2e-26	16	none	0.875		0.139
	SCV		SCV_A		9614 - 9614	1		1730	#NAME?	Frame Shift		165	Deletion	9.7	1.5e-17	16	none	0.875		0.097
	SCV		SCV_A		11279 - 11279	1		3395	(G)5 -> (G)4	Frame Shift		162	Deletion (tandem repeat)	9.9	8.9e-21	16	none	0.625		0.099
	SCV		SCV_A		11739 - 11739	1		3855	(A)3 -> (A)2	Frame Shift		330	Deletion (tandem repeat)	4.8	8e-13	16	none	1		0.048
	SCV		SCV_A		3344 - 3344	1			(A)4 -> (A)3			93	Deletion (tandem repeat)	16.1	2e-21	15	none	1		0.161
	SCV		SCV_A	A	3386 - 3386	1			T -> A			112	SNP (transversion)	13.4	4.7e-32	15	none	0.667	A	0.134
	SCV		SCV_A		3391 - 3391	1			-C			112	Deletion	13.4	1.6e-11	15	none	0.667		0.134
	SCV		SCV_A		4035 - 4035	1		566	#NAME?	Frame Shift		128	Deletion	11.7	1.1e-23	15	none	0.6		0.117
	SCV		SCV_A		4039 - 4039	1		570	(C)3 -> (C)2	Frame Shift		134	Deletion (tandem repeat)	11.2	2.3e-23	15	none	0.8		0.112
	SCV		SCV_A		8746 - 8746	1		862	(T)3 -> (T)2	Frame Shift		93	Deletion (tandem repeat)	16.1	9.8e-13	15	none	0.867		0.161
	SCV		SCV_A		10517 - 10517	1		2633	#NAME?	Truncation		140	Deletion	10.7	6.8e-13	15	none	0.867		0.107
	SCV		SCV_A		11234 - 11234	1		3350	-C	Frame Shift		155	Deletion	9.7	2.2e-22	15	none	0.933		0.097
	SCV		SCV_A		11240 - 11240	1		3356	#NAME?	Frame Shift		160	Deletion	9.4	3.2e-19	15	none	0.8		0.094
	SCV		SCV_A		11498 - 11498	1		3614	#NAME?	Frame Shift		283	Deletion	5.3	1.2e-12	15	none	0.6		0.053
	SCV		SCV_A		12576 - 12576	1		4692	#NAME?	Frame Shift		318	Deletion	4.7	2.4e-13	15	none	0.8		0.047
	SCV		SCV_A		12642 - 12642	1		4758	#NAME?	Frame Shift		315	Deletion	4.8	2.1e-13	15	none	0.8		0.048
	SCV		SCV_A		13625 - 13625	1		5741	#NAME?	Frame Shift		305	Deletion	4.9	3.4e-12	15	none	0.867		0.049
	SCV		SCV_A		13969 - 13969	1		6085	#NAME?	Frame Shift		278	Deletion	5.4	1.6e-18	15	none	0.533		0.054
	SCV		SCV_A		14167 - 14167	1			#NAME?			357	Deletion	4.2	4.9e-14	15	none	0.867		0.042
	SCV		SCV_A		85 - 85	1			(A)3 -> (A)2			80	Deletion (tandem repeat)	17.5	1.2e-20	14	none	1		0.175
	SCV		SCV_A		201 - 201	1		54	(A)3 -> (A)2	Frame Shift		42	Deletion (tandem repeat)	33.3	7.1e-21	14	none	0.857		0.333
	SCV		SCV_A		3937 - 3937	1		468	(A)3 -> (A)2	Frame Shift		177	Deletion (tandem repeat)	7.9	2.3e-18	14	none	0.714		0.079
	SCV		SCV_A		3952 - 3952	1		483	-C	Frame Shift		186	Deletion	7.5	2.5e-15	14	none	0.857		0.075
	SCV		SCV_A		4955 - 4955	1		257	(A)3 -> (A)2	Frame Shift		85	Deletion (tandem repeat)	16.5	1.7e-17	14	none	0.857		0.165
	SCV		SCV_A	T	6877 - 6877	1		1410	G -> T	None	GGG -> GGT	617	SNP (transversion)	2.3	4e-23	14	none	0.714	T	0.023
	SCV		SCV_A		7339 - 7339	1			(A)4 -> (A)3			97	Deletion (tandem repeat)	14.4	3.8e-22	14	none	0.714		0.144
	SCV		SCV_A	A	7412 - 7412	1			G -> A			128	SNP (transition)	10.9	2.7e-34	14	none	0.643	A	0.109
	SCV		SCV_A		9314 - 9314	1		1430	(C)3 -> (C)2	Frame Shift		185	Deletion (tandem repeat)	7.6	7.8e-21	14	none	0.786		0.076
	SCV		SCV_A		9863 - 9863	1		1979	(T)3 -> (T)2	Truncation		126	Deletion (tandem repeat)	11.1	9.9e-18	14	none	0.786		0.111
	SCV		SCV_A		10287 - 10287	1		2403	-C	Frame Shift		121	Deletion	11.6	9.8e-21	14	none	0.857		0.116
	SCV		SCV_A		11034 - 11034	1		3150	(T)4 -> (T)3	Frame Shift		105	Deletion (tandem repeat)	13.3	2.6e-08	14	none	0.857		0.133
	SCV		SCV_A		11323 - 11323	1		3439	#NAME?	Frame Shift		200	Deletion	7	3e-16	14	none	0.786		0.07
	SCV		SCV_A	T	11496 - 11496	1	E -> D	3612	A -> T	Substitution	GAA -> GAT	288	SNP (transversion)	4.9	2.1e-26	14	none	0.571	T	0.049
	SCV		SCV_A		11628 - 11628	1		3744	(G)3 -> (G)2	Frame Shift		388	Deletion (tandem repeat)	3.6	1.7e-15	14	none	0.75		0.036
	SCV		SCV_A		12558 - 12558	1		4674	#NAME?	Frame Shift		280	Deletion	5	6.8e-13	14	none	0.857		0.05
	SCV		SCV_A		392 - 392	1		245	(A)3 -> (A)2	Frame Shift		57	Deletion (tandem repeat)	22.8	4.7e-17	13	none	0.692		0.228
	SCV		SCV_A		470 - 470	1		323	(A)3 -> (A)2	Frame Shift		66	Deletion (tandem repeat)	19.7	2.9e-21	13	none	0.615		0.197
	SCV		SCV_A	A	684 - 684	1		537	G -> A	None	AAG -> AAA	126	SNP (transition)	10.3	2e-26	13	none	0.538	A	0.103
	SCV		SCV_A		690 - 692	3	GK -> G	543	#NAME?	Deletion	GGT,AAA -> GGA	131	Deletion	9.9	6.5e-16	13	none	0.538		0.099
	SCV		SCV_A	A	4210 - 4209	0			#NAME?			124	Insertion	10.5	8.3e-28	13	none	0.692	A	0.105
	SCV		SCV_A		4543 - 4543	1			(A)4 -> (A)3			100	Deletion (tandem repeat)	13	1.1e-13	13	none	0.846		0.13
	SCV		SCV_A		5705 - 5705	1		238	(T)3 -> (T)2	Frame Shift		141	Deletion (tandem repeat)	9.2	1.4e-20	13	none	0.692		0.092
	SCV		SCV_A		7006 - 7006	1		1539	#NAME?	Frame Shift		138	Deletion	9.4	7e-17	13	none	0.769		0.094
	SCV		SCV_A		8594 - 8594	1		710	(T)4 -> (T)3	Truncation		153	Deletion (tandem repeat)	8.5	9e-14	13	none	0.923		0.085
	SCV		SCV_A		9366 - 9366	1		1482	(C)3 -> (C)2	Frame Shift		168	Deletion (tandem repeat)	7.7	1.4e-19	13	none	0.923		0.077
	SCV		SCV_A		9920 - 9920	1		2036	#NAME?	Frame Shift		153	Deletion	8.5	7.8e-19	13	none	0.923		0.085
	SCV		SCV_A		11444 - 11444	1		3560	(T)3 -> (T)2	Truncation		183	Deletion (tandem repeat)	7.1	4.4e-19	13	none	0.923		0.071
	SCV		SCV_A		12448 - 12448	1		4564	#NAME?	Frame Shift		318	Deletion	4.1	1.3e-08	13	none	0.615		0.041
	SCV		SCV_A		13256 - 13256	1		5372	(A)4 -> (A)3	Frame Shift		276	Deletion (tandem repeat)	4.7	5.6e-13	13	none	0.538		0.047
	SCV		SCV_A		13330 - 13330	1		5446	#NAME?	Frame Shift		270	Deletion	4.8	2.4e-14	13	none	0.923		0.048
	SCV		SCV_A	T	13461 - 13461	1	Q -> H	5577	A -> T	Substitution	CAA -> CAT	255	SNP (transversion)	5.1	1.3e-23	13	none	0.846	T	0.051
	SCV		SCV_A		724 - 724	1		577	(A)5 -> (A)4	Frame Shift		130	Deletion (tandem repeat)	9.2	1.2e-07	12	none	0.917		0.092
	SCV		SCV_A		1899 - 1899	1		42	(T)5 -> (T)4	Frame Shift		87	Deletion (tandem repeat)	13.8	1.4e-16	12	none	0.667		0.138
	SCV		SCV_A		4782 - 4782	1		84	(T)3 -> (T)2	Frame Shift		69	Deletion (tandem repeat)	17.4	2.5e-14	12	none	0.917		0.174
	SCV		SCV_A		4934 - 4934	1		236	(G)3 -> (G)2	Frame Shift		94	Deletion (tandem repeat)	12.8	2.5e-17	12	none	0.583		0.128
	SCV		SCV_A		5056 - 5056	1		358	(G)4 -> (G)3	Frame Shift		74	Deletion (tandem repeat)	16.2	1.3e-24	12	none	0.917		0.162
	SCV		SCV_A		5793 - 5793	1		326	#NAME?	Frame Shift		93	Deletion	12.9	6e-21	12	none	0.75		0.129
	SCV		SCV_A		7052 - 7052	1		1585	(G)3 -> (G)2	Frame Shift		144	Deletion (tandem repeat)	8.3	1.4e-18	12	none	0.583		0.083
	SCV		SCV_A		7217 - 7217	1			#NAME?			88	Deletion	13.6	1.1e-17	12	none	0.833		0.136
	SCV		SCV_A	G	7420 - 7420	1			A -> G			138	SNP (transition)	8.7	3.7e-27	12	none	0.667	G	0.087
	SCV		SCV_A		7756 - 7756	1			(A)3 -> (A)2			164	Deletion (tandem repeat)	7.3	4.7e-12	12	none	0.75		0.073
	SCV		SCV_A		9929 - 9929	1		2045	#NAME?	Frame Shift		157	Deletion	7.6	9.3e-16	12	none	0.917		0.076
	SCV		SCV_A		13463 - 13463	1		5579	#NAME?	Frame Shift		259	Deletion	4.6	7.7e-18	12	none	0.833		0.046
	SCV		SCV_A		13538 - 13538	1		5654	#NAME?	Frame Shift		238	Deletion	5	1.9e-12	12	none	0.5		0.05
	SCV		SCV_A		13999 - 13999	1		6115	-C	Frame Shift		241	Deletion	5	1.6e-13	12	none	0.833		0.05
	SCV		SCV_A		2450 - 2450	1		513	(A)3 -> (A)2	Frame Shift		74	Deletion (tandem repeat)	14.9	1.3e-14	11	none	0.818		0.149
	SCV		SCV_A		4246 - 4246	1			(A)5 -> (A)4			114	Deletion (tandem repeat)	9.6	7.2e-18	11	none	0.727		0.096
	SCV		SCV_A		5099 - 5099	1		401	(C)3 -> (C)2	Frame Shift		78	Deletion (tandem repeat)	14.1	1.7e-16	11	none	1		0.141
	SCV		SCV_A		6213 - 6213	1		746	-C	Frame Shift		98	Deletion	11.2	2.8e-14	11	none	1		0.112
	SCV		SCV_A		6455 - 6455	1		988	#NAME?	Frame Shift		94	Deletion	11.7	1.7e-14	11	none	0.818		0.117
	SCV		SCV_A		7679 - 7679	1		198	#NAME?	Truncation		125	Deletion	8.8	2e-17	11	none	0.727		0.088
	SCV		SCV_A		9030 - 9030	1		1146	(A)3 -> (A)2	Frame Shift		114	Deletion (tandem repeat)	9.6	2e-11	11	none	0.818		0.096
	SCV		SCV_A		9276 - 9276	1		1392	(C)3 -> (C)2	Frame Shift		169	Deletion (tandem repeat)	6.5	4.1e-18	11	none	1		0.065
	SCV		SCV_A	T	9302 - 9302	1	E -> V	1418	A -> T	Substitution	GAG -> GTG	188	SNP (transversion)	5.9	3.7e-24	11	none	0.545	T	0.059
	SCV		SCV_A		9306 - 9306	1		1422	(G)4 -> (G)3	Frame Shift		184	Deletion (tandem repeat)	6	3.4e-09	11	none	0.545		0.06
	SCV		SCV_A		10058 - 10058	1		2174	#NAME?	Frame Shift		153	Deletion	7.2	5.2e-09	11	none	0.818		0.072
	SCV		SCV_A		10202 - 10202	1		2318	(T)3 -> (T)2	Truncation		124	Deletion (tandem repeat)	8.9	4.5e-12	11	none	0.636		0.089
	SCV		SCV_A		10383 - 10383	1		2499	#NAME?	Truncation		127	Deletion	8.7	3.6e-15	11	none	0.818		0.087
	SCV		SCV_A		10763 - 10763	1		2879	#NAME?	Frame Shift		96	Deletion	11.5	6.6e-21	11	none	1		0.115
	SCV		SCV_A		11074 - 11074	1		3190	#NAME?	Frame Shift		92	Deletion	12	9.2e-17	11	none	0.909		0.12
	SCV		SCV_A		11290 - 11290	1		3406	#NAME?	Frame Shift		178	Deletion	6.2	7.3e-18	11	none	0.545		0.062
	SCV		SCV_A		11549 - 11549	1		3665	#NAME?	Frame Shift		273	Deletion	4	1.9e-09	11	none	0.909		0.04
	SCV		SCV_A		12062 - 12062	1		4178	#NAME?	Frame Shift		286	Deletion	3.8	2.3e-12	11	none	0.636		0.038
	SCV		SCV_A	A	12454 - 12453	0		4570	(A)5 -> (A)6	Frame Shift		304	Insertion (tandem repeat)	3.6	8.1e-22	11	none	0.818	A	0.036
	SCV		SCV_A	T	13357 - 13356	0		5473	#NAME?	Frame Shift		245	Insertion	4.5	1.4e-19	11	none	1	T	0.045
	SCV		SCV_A		13699 - 13699	1		5815	#NAME?	Frame Shift		284	Deletion	3.9	1.8e-13	11	none	1		0.039
	SCV		SCV_A		13827 - 13828	2		5943	(TG)3 -> (TG)2	Truncation		273 -> 275	Deletion (tandem repeat)	4	1.2e-13	11	none	90.9% -> 92.3%		0.04
	SCV		SCV_A		13959 - 13959	1		6075	-C	Frame Shift		284	Deletion	3.9	1.3e-15	11	none	0.909		0.039
	SCV		SCV_A		657 - 657	1		510	#NAME?	Frame Shift		106	Deletion	9.4	2.3e-11	10	none	0.7		0.094
	SCV		SCV_A	C	659 - 659	1	N -> T	512	A -> C	Substitution	AAT -> ACT	107	SNP (transversion)	9.3	3.5e-24	10	none	0.7	C	0.093
	SCV		SCV_A		1072 - 1072	1		925	#NAME?	Frame Shift		64	Deletion	15.6	1.3e-14	10	none	0.8		0.156
	SCV		SCV_A		2404 - 2404	1		467	(A)3 -> (A)2	Frame Shift		80	Deletion (tandem repeat)	12.5	1.5e-16	10	none	0.6		0.125
	SCV		SCV_A		2775 - 2775	1		838	-C	Frame Shift		84	Deletion	11.9	2.5e-17	10	none	0.5		0.119
	SCV		SCV_A		3128 - 3128	1			(T)3 -> (T)2			87	Deletion (tandem repeat)	11.5	3.2e-13	10	none	0.8		0.115
	SCV		SCV_A		4134 - 4134	1		665	#NAME?	Frame Shift		131	Deletion	7.6	2.2e-12	10	none	0.8		0.076
	SCV		SCV_A		4215 - 4215	1			#NAME?			123	Deletion	8.1	1.2e-12	10	none	0.7		0.081
	SCV		SCV_A		4231 - 4231	1			#NAME?			119	Deletion	8.4	9.4e-16	10	none	0.9		0.084
	SCV		SCV_A	T	4355 - 4355	1			A -> T			243	SNP (transversion)	4.1	1.6e-20	10	none	0.7	T	0.041
	SCV		SCV_A	A	4359 - 4358	0			#NAME?			240	Insertion	4.2	1.4e-20	10	none	0.7	A	0.042
	SCV		SCV_A		4431 - 4431	1			-C			124	Deletion	8.1	1.4e-15	10	none	0.8		0.081
	SCV		SCV_A		6128 - 6128	1		661	(T)3 -> (T)2	Frame Shift		138	Deletion (tandem repeat)	7.2	2.8e-09	10	none	0.9		0.072
	SCV		SCV_A		6492 - 6492	1		1025	(G)3 -> (G)2	Frame Shift		107	Deletion (tandem repeat)	9.3	2.7e-12	10	none	0.7		0.093
	SCV		SCV_A		6940 - 6940	1		1473	#NAME?	Frame Shift		265	Deletion	3.8	2.5e-10	10	none	0.8		0.038
	SCV		SCV_A		6978 - 6978	1		1511	(A)3 -> (A)2	Frame Shift		130	Deletion (tandem repeat)	7.7	2.3e-15	10	none	0.7		0.077
	SCV		SCV_A		7476 - 7476	1			(C)3 -> (C)2			143	Deletion (tandem repeat)	7	4.9e-11	10	none	1		0.07
	SCV		SCV_A		7957 - 7957	1		73	-C	Frame Shift		146	Deletion	6.8	6e-11	10	none	0.9		0.068
	SCV		SCV_A		8441 - 8441	1		557	#NAME?	Frame Shift		96	Deletion	10.4	9.3e-14	10	none	0.7		0.104
	SCV		SCV_A		8635 - 8635	1		751	#NAME?	Frame Shift		130	Deletion	7.7	2.3e-15	10	none	0.9		0.077
	SCV		SCV_A		8711 - 8711	1		827	#NAME?	Frame Shift		87	Deletion	11.5	3.5e-15	10	none	1		0.115
	SCV		SCV_A		8868 - 8868	1		984	(G)4 -> (G)3	Frame Shift		153	Deletion (tandem repeat)	6.5	9.2e-08	10	none	0.733		0.065
	SCV		SCV_A		8900 - 8900	1		1016	(A)5 -> (A)4	Frame Shift		139	Deletion (tandem repeat)	7.2	4e-12	10	none	0.6		0.072
	SCV		SCV_A		9513 - 9513	1		1629	-C	Frame Shift		126	Deletion	7.9	1.8e-17	10	none	0.9		0.079
	SCV		SCV_A		9557 - 9557	1		1673	#NAME?	Frame Shift		129	Deletion	7.8	2.1e-15	10	none	1		0.078
	SCV		SCV_A	A	9607 - 9606	0		1723	(A)5 -> (A)6	Frame Shift		161	Insertion (tandem repeat)	6.2	2.3e-20	10	none	0.7	A	0.062
	SCV		SCV_A		9672 - 9672	1		1788	(G)3 -> (G)2	Frame Shift		152	Deletion (tandem repeat)	6.6	1.1e-13	10	none	0.8		0.066
	SCV		SCV_A	ATT	9728 - 9727	0	L -> YL	1844	(TTA)3 -> (TTA)4	Insertion	TTA -> TAT,TTA	122	Insertion (tandem repeat)	8.2	1.3e-21	10	none	1	ATT	0.082
	SCV		SCV_A		9757 - 9757	1		1873	-C	Frame Shift		104	Deletion	9.6	2.2e-14	10	none	0.8		0.096
	SCV		SCV_A		10269 - 10269	1		2385	#NAME?	Truncation		116	Deletion	8.6	7e-15	10	none	0.7		0.086
	SCV		SCV_A		10285 - 10285	1		2401	#NAME?	Frame Shift		122	Deletion	8.2	1.1e-12	10	none	0.9		0.082
	SCV		SCV_A	G	11087 - 11087	1	E -> G	3203	A -> G	Substitution	GAA -> GGA	93	SNP (transition)	10.8	7.8e-21	10	none	0.5	G	0.108
	SCV		SCV_A	TG	11626 - 11628	2		3742	GGG -> TG	Frame Shift		388 -> 392	Deletion	2.6	1.8e-11	10	none	75.0% -> 81.8%	TG	0.026
	SCV		SCV_A		12627 - 12627	1		4743	#NAME?	Truncation		321	Deletion	3.1	1.6e-09	10	none	0.8		0.031
	SCV		SCV_A	C	13352 - 13352	1	L -> S	5468	T -> C	Substitution	TTG -> TCG	255	SNP (transition)	3.9	2.6e-20	10	none	1	C	0.039
	SCV		SCV_A		13710 - 13710	1		5826	#NAME?	Frame Shift		275	Deletion	3.6	2.7e-08	10	none	0.7		0.036
	SCV		SCV_A	C	670 - 670	1	S -> P	523	T -> C	Substitution	TCA -> CCA	118	SNP (transition)	7.6	4.4e-21	9	none	0.667	C	0.076
	SCV		SCV_A		1058 - 1058	1		911	(T)3 -> (T)2	Frame Shift		66	Deletion (tandem repeat)	13.6	5.7e-11	9	none	0.778		0.136
	SCV		SCV_A		2162 - 2162	1		305	(A)3 -> (A)2	Frame Shift		47	Deletion (tandem repeat)	19.1	2.3e-12	9	none	1		0.191
	SCV		SCV_A		2162 - 2162	1		225	(A)3 -> (A)2	Frame Shift		47	Deletion (tandem repeat)	19.1	2.3e-12	9	none	1		0.191
	SCV		SCV_A		2781 - 2781	1		844	(T)3 -> (T)2	Frame Shift		81	Deletion (tandem repeat)	11.1	8.8e-13	9	none	0.889		0.111
	SCV		SCV_A	C	3398 - 3398	1			A -> C			120	SNP (transversion)	7.5	5.1e-21	9	none	0.556	C	0.075
	SCV		SCV_A		3554 - 3554	1		85	#NAME?	Frame Shift		81	Deletion	11.1	8.8e-13	9	none	0.556		0.111
	SCV		SCV_A		3852 - 3852	1		383	#NAME?	Frame Shift		588	Deletion	1.5	1.8e-09	9	none	1		0.015
	SCV		SCV_A		5682 - 5683	2		215	#NAME?	Frame Shift		815 -> 852	Deletion	1.1	4.3e-08	9	none	0.778		0.011
	SCV		SCV_A		6906 - 6906	1		1439	(C)3 -> (C)2	Frame Shift		280	Deletion (tandem repeat)	3.2	5.5e-08	9	none	0.778		0.032
	SCV		SCV_A		7034 - 7034	1		1567	#NAME?	Frame Shift		138	Deletion	6.5	2e-12	9	none	0.778		0.065
	SCV		SCV_A		7331 - 7331	1			(A)4 -> (A)3			90	Deletion (tandem repeat)	10	5e-08	9	none	1		0.1
	SCV		SCV_A		7387 - 7387	1			(A)3 -> (A)2			118	Deletion (tandem repeat)	7.6	5.2e-07	9	none	0.667		0.076
	SCV		SCV_A	T	7441 - 7440	0			(T)5 -> (T)6			146	Insertion (tandem repeat)	6.2	2e-18	9	none	0.778	T	0.062
	SCV		SCV_A		7563 - 7563	1		82	(G)4 -> (G)3	Frame Shift		109	Deletion (tandem repeat)	8.3	1.4e-11	9	none	0.778		0.083
	SCV		SCV_A		7751 - 7751	1			#NAME?			163	Deletion	5.5	5e-10	9	none	0.889		0.055
	SCV		SCV_A		7783 - 7783	1			#NAME?			154	Deletion	5.8	3e-10	9	none	0.889		0.058
	SCV		SCV_A		8872 - 8872	1		988	#NAME?	Frame Shift		150	Deletion	6	4.3e-12	9	none	0.889		0.06
	SCV		SCV_A	GA	8999 - 8998	0		1115	#NAME?	Frame Shift		100	Insertion	9	5.9e-20	9	none	0.556	GA	0.09
	SCV		SCV_A		9843 - 9843	1		1959	-C	Frame Shift		119	Deletion	7.6	1.2e-08	9	none	1		0.076
	SCV		SCV_A	T	10323 - 10322	0		2439	(T)6 -> (T)7	Frame Shift		131	Insertion (tandem repeat)	6.9	7.2e-19	9	none	0.889	T	0.069
	SCV		SCV_A		10363 - 10363	1		2479	#NAME?	Frame Shift		115	Deletion	7.8	8.2e-16	9	none	0.889		0.078
	SCV		SCV_A		10554 - 10554	1		2670	-C	Frame Shift		104	Deletion	8.7	4.9e-10	9	none	0.889		0.087
	SCV		SCV_A		10709 - 10709	1		2825	(C)4 -> (C)3	Frame Shift		88	Deletion (tandem repeat)	10.2	1.9e-12	9	none	1		0.102
	SCV		SCV_A		10877 - 10877	1		2993	#NAME?	Frame Shift		103	Deletion	8.7	3e-16	9	none	0.667		0.087
	SCV		SCV_A		11089 - 11089	1		3205	(A)3 -> (A)2	Frame Shift		94	Deletion (tandem repeat)	9.6	7.3e-08	9	none	0.556		0.096
	SCV		SCV_A	T	11625 - 11625	1	R -> S	3741	A -> T	Substitution	AGA -> AGT	390	SNP (transversion)	2.3	2.5e-16	9	none	1	T	0.023
	SCV		SCV_A	C	11640 - 11640	1		3756	A -> C	None	ACA -> ACC	275	SNP (transversion)	3.3	5e-15	9	none	1	C	0.033
	SCV		SCV_A		11660 - 11660	1		3776	#NAME?	Frame Shift		267	Deletion	3.4	7.2e-10	9	none	0.556		0.034
	SCV		SCV_A		12058 - 12058	1		4174	#NAME?	Frame Shift		274	Deletion	3.3	2.2e-12	9	none	0.556		0.033
	SCV		SCV_A	A	12106 - 12105	0		4222	(A)4 -> (A)5	Frame Shift		347	Insertion (tandem repeat)	2.6	2.4e-12	9	none	0.889	A	0.026
	SCV		SCV_A	A	12441 - 12440	0		4557	#NAME?	Frame Shift		302	Insertion	3	1.5e-15	9	none	0.889	A	0.03
	SCV		SCV_A		12664 - 12664	1		4780	#NAME?	Frame Shift		298	Deletion	3	4.6e-12	9	none	0.778		0.03
	SCV		SCV_A	A	13257 - 13256	0		5373	(A)4 -> (A)5	Frame Shift		275	Insertion (tandem repeat)	3.3	3e-13	9	none	0.778	A	0.033
	SCV		SCV_A		13882 - 13882	1		5998	#NAME?	Frame Shift		312	Deletion	2.9	2.8e-09	9	none	0.556		0.029
	SCV		SCV_A	T	13890 - 13890	1	E -> D	6006	A -> T	Substitution	GAA -> GAT	315	SNP (transversion)	2.9	1.7e-14	9	none	0.778	T	0.029
	SCV		SCV_A	A	44908	0			(A)3 -> (A)4			117	Insertion (tandem repeat)	6.8	2.6e-15	8	none	1	A	0.068
	SCV		SCV_A		342 - 342	1		195	#NAME?	Truncation		52	Deletion	15.4	1.2e-16	8	none	0.625		0.154
	SCV		SCV_A	A	675 - 675	1		528	T -> A	None	GGT -> GGA	122	SNP (transversion)	6.6	2.4e-18	8	none	0.75	A	0.066
	SCV		SCV_A		1312 - 1312	1		1165	-C	Frame Shift		52	Deletion	15.4	2.5e-10	8	none	0.875		0.154
	SCV		SCV_A		1554 - 1554	1			(G)3 -> (G)2			63	Deletion (tandem repeat)	12.7	5.9e-16	8	none	0.75		0.127
	SCV		SCV_A		1880 - 1880	1		23	(A)3 -> (A)2	Frame Shift		98	Deletion (tandem repeat)	8.2	1.2e-09	8	none	0.625		0.082
	SCV		SCV_A		2327 - 2327	1		390	#NAME?	Frame Shift		80	Deletion	10	8.4e-09	8	none	0.875		0.1
	SCV		SCV_A	AT	3249 - 3248	0			(AT)4 -> (AT)5			65	Insertion (tandem repeat)	12.3	2e-17	8	none	0.625	AT	0.123
	SCV		SCV_A		3490 - 3490	1		21	(G)3 -> (G)2	Frame Shift		121	Deletion (tandem repeat)	6.6	1.3e-13	8	none	0.5		0.066
	SCV		SCV_A	AAA	3866 - 3866	1		397	T -> AAA	Frame Shift		160	Insertion	5	4.7e-11	8	none	1	AAA	0.05
	SCV		SCV_A		4184 - 4184	1		715	#NAME?	Frame Shift		134	Deletion	6	3e-13	8	none	0.75		0.06
	SCV		SCV_A	G	4204 - 4204	1			T -> G			125	SNP (transversion)	6.4	2.9e-18	8	none	0.75	G	0.064
	SCV		SCV_A		4293 - 4293	1			#NAME?			217	Deletion	3.7	6e-07	8	none	1		0.037
	SCV		SCV_A	T	4363 - 4363	1			A -> T			236	SNP (transversion)	3.4	5.1e-16	8	none	0.625	T	0.034
	SCV		SCV_A		4559 - 4559	1			#NAME?			105	Deletion	7.6	9.7e-12	8	none	0.75		0.076
	SCV		SCV_A	G	4758 - 4758	1		60	A -> G	None	TTA -> TTG	70	SNP (transition)	11.4	2.3e-16	8	none	0.5	G	0.114
	SCV		SCV_A		4767 - 4767	1		69	(A)3 -> (A)2	Frame Shift		71	Deletion (tandem repeat)	11.3	1.6e-15	8	none	0.875		0.113
	SCV		SCV_A		5716 - 5716	1		249	(G)4 -> (G)3	Frame Shift		80	Deletion (tandem repeat)	10	2.4e-10	8	none	0.875		0.1
	SCV		SCV_A		7115 - 7115	1		1648	#NAME?	Frame Shift		127	Deletion	6.3	4.5e-11	8	none	0.75		0.063
	SCV		SCV_A	T	7393 - 7393	1			C -> T			122	SNP (transition)	6.6	2.4e-18	8	none	0.5	T	0.066
	SCV		SCV_A		8279 - 8279	1		395	(T)5 -> (T)4	Frame Shift		108	Deletion (tandem repeat)	7.4	9e-08	8	none	0.5		0.074
	SCV		SCV_A		8458 - 8458	1		574	(G)3 -> (G)2	Frame Shift		104	Deletion (tandem repeat)	7.7	2e-09	8	none	0.75		0.077
	SCV		SCV_A		8460 - 8460	1		576	#NAME?	Frame Shift		103	Deletion	7.8	8.3e-12	8	none	0.75		0.078
	SCV		SCV_A	A	8653 - 8652	0		769	#NAME?	Frame Shift		128	Insertion	6.3	3.5e-18	8	none	1	A	0.063
	SCV		SCV_A		8991 - 8992	2		1107	#NAME?	Frame Shift		102 -> 103	Deletion	7.8	8.3e-12	8	none	0.75		0.078
	SCV		SCV_A		9202 - 9202	1		1318	(A)4 -> (A)3	Frame Shift		148	Deletion (tandem repeat)	5.4	5.5e-09	8	none	0.875		0.054
	SCV		SCV_A	G	9300 - 9299	0		1416	#NAME?	Frame Shift		183	Insertion	4.4	9.8e-14	8	none	1	G	0.044
	SCV		SCV_A		9453 - 9453	1		1569	(A)3 -> (A)2	Frame Shift		136	Deletion (tandem repeat)	5.9	2.8e-09	8	none	0.75		0.059
	SCV		SCV_A		9914 - 9914	1		2030	(G)3 -> (G)2	Frame Shift		140	Deletion (tandem repeat)	5.7	3.5e-09	8	none	0.5		0.057
	SCV		SCV_A		10125 - 10125	1		2241	#NAME?	Truncation		135	Deletion	5.9	1.6e-08	8	none	0.75		0.059
	SCV		SCV_A	A	10706 - 10706	1	S -> Y	2822	C -> A	Substitution	TCC -> TAC	83	SNP (transversion)	9.6	3.9e-18	8	none	1	A	0.096
	SCV		SCV_A	A	10772 - 10771	0		2888	(A)5 -> (A)6	Frame Shift		95	Insertion (tandem repeat)	8.4	3e-19	8	none	0.875	A	0.084
	SCV		SCV_A	T	11035 - 11034	0		3151	(T)4 -> (T)5	Truncation		104	Insertion (tandem repeat)	7.7	2.5e-17	8	none	0.75	T	0.077
	SCV		SCV_A		11378 - 11378	1		3494	(A)3 -> (A)2	Frame Shift		222	Deletion (tandem repeat)	3.6	3.8e-09	8	none	0.875		0.036
	SCV		SCV_A	A	11493 - 11493	1		3609	G -> A	None	AGG -> AGA	280	SNP (transition)	2.9	1.8e-11	8	none	0.625	A	0.029
	SCV		SCV_A	TAC	11641 - 11643	2	D -> Y	3757	GAT -> TAC	Substitution	GAT -> TAC	273 -> 275	Substitution	2.9	3.6e-11	8	none	1	TAC	0.029
	SCV		SCV_A	C	11644 - 11644	1		3760	T -> C	None	TTG -> CTG	267	SNP (transition)	3	1.4e-15	8	none	0.875	C	0.03
	SCV		SCV_A	A	11709 - 11709	1	F -> L	3825	T -> A	Substitution	TTT -> TTA	329	SNP (transversion)	2.4	6.6e-11	8	none	0.625	A	0.024
	SCV		SCV_A		11712 - 11712	1		3828	#NAME?	Frame Shift		324	Deletion	2.5	7e-08	8	none	0.625		0.025
	SCV		SCV_A	T	11965 - 11965	1		4081	A -> T	Truncation		173	SNP (transversion)	4.6	3.9e-13	8	none	0.875	T	0.046
	SCV		SCV_A		11973 - 11973	1		4089	#NAME?	Frame Shift		171	Deletion	4.7	4.9e-10	8	none	0.875		0.047
	SCV		SCV_A		12003 - 12003	1		4119	-C	Frame Shift		197	Deletion	4.1	1.5e-09	8	none	0.875		0.041
	SCV		SCV_A	T	12013 - 12012	0		4129	#NAME?	Frame Shift		207	Insertion	3.9	4.3e-14	8	none	0.625	T	0.039
	SCV		SCV_A	C	12105 - 12104	0		4221	+C	Frame Shift		349	Insertion	2.3	1.2e-14	8	none	1	C	0.023
	SCV		SCV_A	A	12106 - 12106	1	Y -> N	4222	T -> A	Substitution	TAT -> AAT	352	SNP (transversion)	2.3	1.3e-14	8	none	1	A	0.023
	SCV		SCV_A	A	12421 - 12420	0		4537	(A)4 -> (A)5	Frame Shift		276	Insertion (tandem repeat)	2.9	5.9e-10	8	none	0.625	A	0.029
	SCV		SCV_A	T	12662 - 12662	1	K -> M	4778	A -> T	Substitution	AAG -> ATG	299	SNP (transversion)	2.7	1.3e-13	8	none	0.75	T	0.027
	SCV		SCV_A		13638 - 13638	1		5754	#NAME?	Frame Shift		300	Deletion	2.7	2.2e-07	8	none	0.625		0.027
	SCV		SCV_A		13663 - 13663	1		5779	#NAME?	Frame Shift		290	Deletion	2.8	9.5e-07	8	none	0.75		0.028
	SCV		SCV_A		13727 - 13727	1		5843	-C	Frame Shift		256	Deletion	3.1	5.5e-11	8	none	1		0.031
	SCV		SCV_A	G	13729 - 13729	1	Y -> D	5845	T -> G	Substitution	TAT -> GAT	254	SNP (transversion)	3.1	3.6e-14	8	none	1	G	0.031
	SCV		SCV_A		13974 - 13974	1		6090	#NAME?	Frame Shift		278	Deletion	2.9	1e-10	8	none	0.75		0.029
	SCV		SCV_A		14028 - 14028	1		6144	(G)3 -> (G)2	Frame Shift		240	Deletion (tandem repeat)	3.3	1.7e-09	8	none	0.583		0.033
	SCV		SCV_A	G	14171 - 14171	1			C -> G			359	SNP (transversion)	2.2	3.5e-12	8	none	1	G	0.022
	SCV		SCV_A	T	14175 - 14174	0			#NAME?			364	Insertion	2.2	6.4e-13	8	none	1	T	0.022
	SCV		SCV_A		14225 - 14225	1			#NAME?			355	Deletion	2.3	1.4e-07	8	none	1		0.023
	SCV		SCV_A		669 - 669	1		522	(A)3 -> (A)2	Frame Shift		118	Deletion (tandem repeat)	5.9	1.1e-09	7	none	1		0.059
	SCV		SCV_A		874 - 874	1		727	#NAME?	Frame Shift		59	Deletion	11.9	6.6e-14	7	none	0.857		0.119
	SCV		SCV_A		887 - 887	1		740	#NAME?	Frame Shift		59	Deletion	11.9	9.3e-10	7	none	1		0.119
	SCV		SCV_A		993 - 993	1		846	(G)3 -> (G)2	Frame Shift		65	Deletion (tandem repeat)	10.8	1.6e-11	7	none	0.857		0.108
	SCV		SCV_A		2134 - 2134	1		277	#NAME?	Frame Shift		61	Deletion	11.5	5.7e-09	7	none	0.857		0.115
	SCV		SCV_A		2134 - 2134	1		197	#NAME?	Frame Shift		61	Deletion	11.5	5.7e-09	7	none	0.857		0.115
	SCV		SCV_A		2367 - 2367	1		430	#NAME?	Frame Shift		90	Deletion	7.8	1.4e-12	7	none	0.571		0.078
	SCV		SCV_A		2794 - 2794	1		857	#NAME?	Frame Shift		67	Deletion	10.4	9.9e-11	7	none	0.714		0.104
	SCV		SCV_A		3020 - 3020	1			#NAME?			63	Deletion	11.1	1.3e-11	7	none	0.571		0.111
	SCV		SCV_A	T	3406 - 3405	0			(T)4 -> (T)5			123	Insertion (tandem repeat)	5.7	8.8e-16	7	none	0.571	T	0.057
	SCV		SCV_A	T	3487 - 3487	1		18	C -> T	None	TAC -> TAT	119	SNP (transition)	5.9	6.9e-16	7	none	0.571	T	0.059
	SCV		SCV_A		3549 - 3549	1		80	(G)3 -> (G)2	Frame Shift		88	Deletion (tandem repeat)	8	1.2e-12	7	none	0.857		0.08
	SCV		SCV_A	T	3624 - 3624	1	R -> I	155	G -> T	Substitution	AGA -> ATA	174	SNP (transversion)	4	1.5e-10	7	none	0.571	T	0.04
	SCV		SCV_A	T	3872 - 3872	1	V -> F	403	G -> T	Substitution	GTT -> TTT	165	SNP (transversion)	4.2	7.1e-15	7	none	1	T	0.042
	SCV		SCV_A		3883 - 3883	1		414	#NAME?	Frame Shift		167	Deletion	4.2	1.1e-10	7	none	0.857		0.042
	SCV		SCV_A		4366 - 4366	1			(A)4 -> (A)3			232	Deletion (tandem repeat)	3	1.1e-09	7	none	0.857		0.03
	SCV		SCV_A		5022 - 5022	1		324	#NAME?	Frame Shift		77	Deletion	9.1	2.7e-10	7	none	0.714		0.091
	SCV		SCV_A		5773 - 5773	1		306	#NAME?	Truncation		103	Deletion	6.8	3.7e-12	7	none	1		0.068
	SCV		SCV_A	T	6151 - 6151	1	E -> D	684	A -> T	Substitution	GAA -> GAT	138	SNP (transversion)	5.1	4.9e-14	7	none	0.571	T	0.051
	SCV		SCV_A		7587 - 7587	1		106	#NAME?	Frame Shift		104	Deletion	6.7	2.3e-09	7	none	0.714		0.067
	SCV		SCV_A		7704 - 7704	1			#NAME?			145	Deletion	4.8	4.8e-09	7	none	0.714		0.048
	SCV		SCV_A		7884 - 7884	1			#NAME?			135	Deletion	5.2	1.4e-08	7	none	0.857		0.052
	SCV		SCV_A		7885 - 7886	2	M ->	1	#NAME?	Start Codon Loss	ATG ->	133	Deletion	5.3	1.3e-08	7	none	77.8% -> 85.7%		0.053
	SCV		SCV_A		8396 - 8396	1		512	#NAME?	Frame Shift		122	Deletion	5.7	1.2e-11	7	none	1		0.057
	SCV		SCV_A		8411 - 8411	1		527	#NAME?	Truncation		115	Deletion	6.1	1e-07	7	none	0.857		0.061
	SCV		SCV_A	T	8864 - 8864	1	K -> M	980	A -> T	Substitution	AAG -> ATG	154	SNP (transversion)	4.5	4.4e-15	7	none	0.714	T	0.045
	SCV		SCV_A		8936 - 8936	1		1052	#NAME?	Frame Shift		123	Deletion	5.7	7.3e-09	7	none	0.857		0.057
	SCV		SCV_A		9048 - 9048	1		1164	(G)3 -> (G)2	Frame Shift		120	Deletion (tandem repeat)	5.8	1.3e-09	7	none	1		0.058
	SCV		SCV_A		9145 - 9145	1		1261	#NAME?	Frame Shift		125	Deletion	5.6	1.7e-09	7	none	0.714		0.056
	SCV		SCV_A		9738 - 9738	1		1854	(G)3 -> (G)2	Frame Shift		117	Deletion (tandem repeat)	6	1.1e-10	7	none	0.667		0.06
	SCV		SCV_A	T	10001 - 10001	1	K -> M	2117	A -> T	Substitution	AAG -> ATG	153	SNP (transversion)	4.6	1e-13	7	none	0.571	T	0.046
	SCV		SCV_A		10136 - 10136	1		2252	-C	Frame Shift		137	Deletion	5.1	3.4e-07	7	none	0.857		0.051
	SCV		SCV_A		10915 - 10915	1		3031	#NAME?	Frame Shift		110	Deletion	6.4	5.9e-12	7	none	0.857		0.064
	SCV		SCV_A		10940 - 10940	1		3056	(A)3 -> (A)2	Frame Shift		113	Deletion (tandem repeat)	6.2	8.4e-10	7	none	0.571		0.062
	SCV		SCV_A	T	11103 - 11103	1		3219	C -> T	None	ATC -> ATT	103	SNP (transition)	6.8	2.5e-16	7	none	0.714	T	0.068
	SCV		SCV_A	A	11288 - 11288	1	P -> H	3404	C -> A	Substitution	CCT -> CAT	178	SNP (transversion)	3.9	1.2e-14	7	none	0.571	A	0.039
	SCV		SCV_A		11297 - 11297	1		3413	(G)3 -> (G)2	Frame Shift		182	Deletion (tandem repeat)	3.8	2.1e-10	7	none	0.714		0.038
	SCV		SCV_A		11477 - 11477	1		3593	-C	Frame Shift		150	Deletion	4.7	5.3e-11	7	none	1		0.047
	SCV		SCV_A		11620 - 11620	1		3736	#NAME?	Frame Shift		390	Deletion	1.8	3.9e-08	7	none	1		0.018
	SCV		SCV_A		11691 - 11691	1		3807	#NAME?	Frame Shift		312	Deletion	2.2	8.6e-09	7	none	0.571		0.022
	SCV		SCV_A	C	11696 - 11695	0		3812	+C	Frame Shift		314	Insertion	2.2	6.7e-13	7	none	1	C	0.022
	SCV		SCV_A	C	11829 - 11829	1		3945	T -> C	None	CCT -> CCC	258	SNP (transition)	2.7	1.7e-13	7	none	0.714	C	0.027
	SCV		SCV_A	C	11832 - 11832	1		3948	G -> C	None	TCG -> TCC	254	SNP (transversion)	2.8	1.5e-13	7	none	0.714	C	0.028
	SCV		SCV_A	A	11835 - 11835	1		3951	G -> A	None	AAG -> AAA	254	SNP (transition)	2.8	1.5e-13	7	none	0.714	A	0.028
	SCV		SCV_A	A	11839 - 11838	0		3955	(A)3 -> (A)4	Frame Shift		254	Insertion (tandem repeat)	2.8	1.5e-13	7	none	0.714	A	0.028
	SCV		SCV_A		11846 - 11846	1		3962	-C	Frame Shift		249	Deletion	2.8	1.8e-09	7	none	0.857		0.028
	SCV		SCV_A	T	12101 - 12100	0		4217	#NAME?	Frame Shift		344	Insertion	2	1.3e-12	7	none	0.857	T	0.02
	SCV		SCV_A	A	12565 - 12565	1	L -> I	4681	C -> A	Substitution	CTC -> ATC	333	SNP (transversion)	2.1	1e-12	7	none	0.857	A	0.021
	SCV		SCV_A		13466 - 13466	1		5582	-C	Frame Shift		259	Deletion	2.7	2.4e-09	7	none	0.714		0.027
	SCV		SCV_A	A	13595 - 13596	2		5711	CT -> A	Frame Shift		271	Deletion	2.6	1.8e-08	7	none	87.5% -> 100.0%	A	0.026
	SCV		SCV_A		13724 - 13724	1		5840	-C	Frame Shift		260	Deletion	2.7	2.6e-07	7	none	0.714		0.027
	SCV		SCV_A		14035 - 14035	1		6151	#NAME?	Frame Shift		238	Deletion	2.9	1.4e-07	7	none	1		0.029
	SCV		SCV_A	T	14245 - 14244	0			(T)5 -> (T)6			369	Insertion (tandem repeat)	1.9	5e-11	7	none	0.857	T	0.019
	SCV		SCV_A		410 - 410	1		263	#NAME?	Frame Shift		58	Deletion	10.3	9.8e-12	6	none	0.667		0.103
	SCV		SCV_A		626 - 626	1		479	#NAME?	Frame Shift		84	Deletion	7.1	2.2e-08	6	none	1		0.071
	SCV		SCV_A		1425 - 1425	1		1278	-C	Frame Shift		59	Deletion	10.2	2.6e-09	6	none	0.667		0.102
	SCV		SCV_A		1669 - 1669	1			(T)3 -> (T)2			73	Deletion (tandem repeat)	8.2	9.6e-09	6	none	1		0.082
	SCV		SCV_A		1724 - 1724	1			#NAME?			62	Deletion	9.7	7.7e-07	6	none	0.667		0.097
	SCV		SCV_A		1917 - 1917	1		60	(T)3 -> (T)2	Frame Shift		70	Deletion (tandem repeat)	8.6	7.4e-09	6	none	0.667		0.086
	SCV		SCV_A		2254 - 2254	1		317	(A)3 -> (A)2	Frame Shift		60	Deletion (tandem repeat)	10	6.3e-07	6	none	0.667		0.1
	SCV		SCV_A	A	3037 - 3037	1			T -> A			78	SNP (transversion)	7.7	1.6e-14	6	none	0.667	A	0.077
	SCV		SCV_A	A	3038 - 3037	0			#NAME?			78	Insertion	7.7	5.5e-08	6	none	1	A	0.077
	SCV		SCV_A	A	3053 - 3053	1			C -> A			84	SNP (transversion)	7.1	2.5e-14	6	none	0.5	A	0.071
	SCV		SCV_A		3575 - 3575	1		106	-C	Frame Shift		88	Deletion	6.8	1.3e-10	6	none	0.667		0.068
	SCV		SCV_A		3588 - 3588	1		119	#NAME?	Frame Shift		86	Deletion	7	1.1e-10	6	none	0.5		0.07
	SCV		SCV_A	TA	4181 - 4181	1		712	G -> TA	Frame Shift		137	Insertion	4.4	1.2e-10	6	none	1	TA	0.044
	SCV		SCV_A		4455 - 4455	1			(C)3 -> (C)2			117	Deletion (tandem repeat)	5.1	7.3e-10	6	none	0.667		0.051
	SCV		SCV_A		4501 - 4501	1			(T)3 -> (T)2			92	Deletion (tandem repeat)	6.5	1.7e-10	6	none	0.833		0.065
	SCV		SCV_A		5803 - 5803	1		336	-C	Frame Shift		96	Deletion	6.3	2.2e-10	6	none	0.833		0.063
	SCV		SCV_A		6186 - 6186	1		719	(G)5 -> (G)4	Frame Shift		118	Deletion (tandem repeat)	5.1	7.7e-10	6	none	0.833		0.051
	SCV		SCV_A		6190 - 6190	1		723	#NAME?	Frame Shift		111	Deletion	5.4	1.2e-07	6	none	0.833		0.054
	SCV		SCV_A	T	7021 - 7020	0		1554	(T)5 -> (T)6	Frame Shift		142	Insertion (tandem repeat)	4.2	9.9e-12	6	none	0.833	T	0.042
	SCV		SCV_A	T	7282 - 7282	1			A -> T			75	SNP (transversion)	8	1.3e-14	6	none	0.667	T	0.08
	SCV		SCV_A		7284 - 7284	1			#NAME?			72	Deletion	8.3	8.8e-09	6	none	0.667		0.083
	SCV		SCV_A	T	7832 - 7831	0			#NAME?			129	Insertion	4.7	3.5e-13	6	none	1	T	0.047
	SCV		SCV_A	T	7833 - 7833	1			C -> T			127	SNP (transition)	4.7	3.2e-13	6	none	1	T	0.047
	SCV		SCV_A	G	7838 - 7838	1			A -> G			121	SNP (transition)	5	2.4e-13	6	none	1	G	0.05
	SCV		SCV_A		7840 - 7840	1			#NAME?			119	Deletion	5	1.8e-07	6	none	1		0.05
	SCV		SCV_A		8330 - 8330	1		446	(C)3 -> (C)2	Frame Shift		103	Deletion (tandem repeat)	5.8	2.9e-07	6	none	0.833		0.058
	SCV		SCV_A	T	8530 - 8531	2		646	AA -> T	Frame Shift		113 -> 114	Deletion	5.3	6.7e-09	6	none	83.3% -> 87.5%	T	0.053
	SCV		SCV_A	T	8679 - 8679	1	R -> S	795	A -> T	Substitution	AGA -> AGT	117	SNP (transversion)	5.1	1.9e-13	6	none	0.667	T	0.051
	SCV		SCV_A		8682 - 8682	1		798	(G)3 -> (G)2	Frame Shift		115	Deletion (tandem repeat)	5.2	1.7e-09	6	none	0.7		0.052
	SCV		SCV_A		8846 - 8846	1		962	-C	Frame Shift		152	Deletion	3.9	3.5e-09	6	none	0.667		0.039
	SCV		SCV_A		8984 - 8984	1		1100	#NAME?	Frame Shift		107	Deletion	5.6	9.6e-08	6	none	0.5		0.056
	SCV		SCV_A	AT	9293 - 9294	2	T -> N	1409	CA -> AT	Substitution	ACA -> AAT	179	Substitution	3.4	7.6e-12	6	none	1	AT	0.034
	SCV		SCV_A		9694 - 9694	1		1810	#NAME?	Frame Shift		144	Deletion	4.2	2.5e-09	6	none	0.667		0.042
	SCV		SCV_A		9824 - 9824	1		1940	(T)3 -> (T)2	Truncation		116	Deletion (tandem repeat)	5.2	1.6e-07	6	none	0.667		0.052
	SCV		SCV_A		9996 - 9996	1		2112	#NAME?	Frame Shift		157	Deletion	3.8	9.2e-07	6	none	0.667		0.038
	SCV		SCV_A		10003 - 10003	1		2119	#NAME?	Frame Shift		153	Deletion	3.9	3.7e-09	6	none	0.833		0.039
	SCV		SCV_A		10238 - 10238	1		2354	#NAME?	Truncation		110	Deletion	5.5	1.1e-07	6	none	0.667		0.055
	SCV		SCV_A		10502 - 10502	1		2618	#NAME?	Frame Shift		144	Deletion	4.2	5.6e-07	6	none	0.667		0.042
	SCV		SCV_A	C	10505 - 10505	1	G -> A	2621	G -> C	Substitution	GGC -> GCC	142	SNP (transversion)	4.2	6e-10	6	none	1	C	0.042
	SCV		SCV_A		10539 - 10539	1		2655	(T)4 -> (T)3	Frame Shift		116	Deletion (tandem repeat)	5.2	1.6e-07	6	none	0.833		0.052
	SCV		SCV_A		10758 - 10758	1		2874	(G)4 -> (G)3	Frame Shift		98	Deletion (tandem repeat)	6.1	2.5e-10	6	none	1		0.061
	SCV		SCV_A	C	10989 - 10989	1		3105	A -> C	None	ATA -> ATC	105	SNP (transversion)	5.7	1e-13	6	none	0.833	C	0.057
	SCV		SCV_A	A	11038 - 11038	1	W -> R	3154	T -> A	Substitution	TGG -> AGG	111	SNP (transversion)	5.4	1.4e-13	6	none	0.833	A	0.054
	SCV		SCV_A		11045 - 11045	1		3161	#NAME?	Frame Shift		103	Deletion	5.8	7.6e-08	6	none	1		0.058
	SCV		SCV_A	A	11082 - 11082	1		3198	G -> A	None	CCG -> CCA	90	SNP (transition)	6.7	3.9e-14	6	none	0.667	A	0.067
	SCV		SCV_A	T	11315 - 11315	1	K -> M	3431	A -> T	Substitution	AAG -> ATG	200	SNP (transversion)	3	5e-12	6	none	0.667	T	0.03
	SCV		SCV_A	G	11504 - 11503	0		3620	#NAME?	Frame Shift		287	Insertion	2.1	4.4e-11	6	none	1	G	0.021
	SCV		SCV_A		11708 - 11709	2		3824	#NAME?	Truncation		326 -> 329	Deletion	1.8	3.2e-07	6	none	50.0% -> 68.9%		0.018
	SCV		SCV_A	T	11737 - 11736	0		3853	(T)3 -> (T)4	Truncation		336	Insertion (tandem repeat)	1.8	1.7e-09	6	none	0.667	T	0.018
	SCV		SCV_A	T	11784 - 11784	1	E -> D	3900	A -> T	Substitution	GAA -> GAT	296	SNP (transversion)	2	5.3e-11	6	none	0.667	T	0.02
	SCV		SCV_A	TCT	11870 - 11871	1		3986	CA -> TCT	Frame Shift		183 -> 190	Insertion		3.7e-12	6	none	0.667	TCT	3.2% -> 3.3%
	SCV		SCV_A	G	11874 - 11874	1	I -> M	3990	C -> G	Substitution	ATC -> ATG	177	SNP (transversion)	3.4	2.4e-12	6	none	0.667	G	0.034
	SCV		SCV_A	C	12064 - 12064	1	G -> R	4180	G -> C	Substitution	GGA -> CGA	289	SNP (transversion)	2.1	7.1e-10	6	none	0.5	C	0.021
	SCV		SCV_A		12623 - 12623	1		4739	-C	Frame Shift		320	Deletion	1.9	2.9e-07	6	none	0.5		0.019
	SCV		SCV_A	G	13339 - 13339	1	N -> D	5455	A -> G	Substitution	AAT -> GAT	265	SNP (transition)	2.3	2.7e-11	6	none	1	G	0.023
	SCV		SCV_A	C	13342 - 13342	1	M -> L	5458	A -> C	Substitution	ATG -> CTG	258	SNP (transversion)	2.3	2.3e-11	6	none	1	C	0.023
	SCV		SCV_A	A	13358 - 13357	0		5474	#NAME?	Frame Shift		244	Insertion	2.5	1.7e-11	6	none	1	A	0.025
	SCV		SCV_A	T	13536 - 13536	1		5652	A -> T	None	GGA -> GGT	243	SNP (transversion)	2.5	2.5e-10	6	none	0.667	T	0.025
	SCV		SCV_A	T	14033 - 14033	1	E -> V	6149	A -> T	Substitution	GAG -> GTG	235	SNP (transversion)	2.6	1.3e-11	6	none	1	T	0.026
	SCV		SCV_A	C	44562	1			A -> C			79	SNP (transversion)	6.3	7e-12	5	none	0.8	C	0.063
	SCV		SCV_A	GG	42 - 43	2			AT -> GG			120	Substitution	4.2	5.9e-11	5	none	0.6	GG	0.042
	SCV		SCV_A		357 - 357	1		210	(T)4 -> (T)3	Frame Shift		58	Deletion (tandem repeat)	8.6	1.3e-07	5	none	0.6		0.086
	SCV		SCV_A		373 - 373	1		226	(T)3 -> (T)2	Frame Shift		62	Deletion (tandem repeat)	8.1	2e-09	5	none	0.8		0.081
	SCV		SCV_A		523 - 523	1		376	#NAME?	Frame Shift		55	Deletion	9.1	1e-07	5	none	1		0.091
	SCV		SCV_A		542 - 542	1		395	#NAME?	Frame Shift		63	Deletion	7.9	2.1e-09	5	none	0.8		0.079
	SCV		SCV_A		1111 - 1111	1		964	#NAME?	Frame Shift		64	Deletion	7.8	2.3e-09	5	none	0.8		0.078
	SCV		SCV_A		1125 - 1125	1		978	-C	Frame Shift		62	Deletion	8.1	2e-09	5	none	0.6		0.081
	SCV		SCV_A		1561 - 1561	1			#NAME?			64	Deletion	7.8	2.3e-09	5	none	1		0.078
	SCV		SCV_A		1922 - 1922	1		65	(A)3 -> (A)2	Frame Shift		65	Deletion (tandem repeat)	7.7	2.5e-09	5	none	1		0.077
	SCV		SCV_A		2127 - 2127	1		270	#NAME?	Frame Shift		58	Deletion	8.6	1.4e-09	5	none	0.8		0.086
	SCV		SCV_A		2127 - 2127	1		190	#NAME?	Frame Shift		58	Deletion	8.6	1.4e-09	5	none	0.8		0.086
	SCV		SCV_A		2348 - 2348	1		411	-C	Frame Shift		86	Deletion	5.8	1e-08	5	none	0.6		0.058
	SCV		SCV_A	C	2780 - 2780	1		843	T -> C	None	ATT -> ATC	83	SNP (transition)	6	9.1e-12	5	none	1	C	0.06
	SCV		SCV_A		3045 - 3045	1			#NAME?			81	Deletion	6.2	7.7e-09	5	none	0.6		0.062
	SCV		SCV_A	A	4220 - 4220	1			C -> A			129	SNP (transversion)	3.9	8.5e-11	5	none	1	A	0.039
	SCV		SCV_A	G	4520 - 4520	1			C -> G			105	SNP (transversion)	4.8	3e-11	5	none	0.8	G	0.048
	SCV		SCV_A		4520 - 4520	1			-C			105	Deletion	4.8	2.9e-08	5	none	0.8		0.048
	SCV		SCV_A		4610 - 4610	1			(T)4 -> (T)3			94	Deletion (tandem repeat)	5.3	1.6e-08	5	none	1		0.053
	SCV		SCV_A	T	4611 - 4610	0			(T)4 -> (T)5			94	Insertion (tandem repeat)	5.3	5.3e-10	5	none	0.8	T	0.053
	SCV		SCV_A	A	4615 - 4614	0			(A)4 -> (A)5			95	Insertion (tandem repeat)	5.3	1.7e-07	5	none	0.8	A	0.053
	SCV		SCV_A		5105 - 5105	1		407	-C	Frame Shift		78	Deletion	6.4	5.9e-07	5	none	0.6		0.064
	SCV		SCV_A	G	6115 - 6115	1		648	A -> G	None	CAA -> CAG	500	SNP (transition)	1	7.4e-08	5	none	0.6	G	0.01
	SCV		SCV_A	T	6516 - 6515	0		1049	#NAME?	Frame Shift		123	Insertion	4.1	6.7e-11	5	none	0.8	T	0.041
	SCV		SCV_A		7022 - 7022	1		1555	#NAME?	Frame Shift		141	Deletion	3.5	1.2e-07	5	none	0.8		0.035
	SCV		SCV_A	A	7571 - 7570	0		90	(A)5 -> (A)6	Frame Shift		108	Insertion (tandem repeat)	4.6	3.5e-11	5	none	0.6	A	0.046
	SCV		SCV_A		7660 - 7660	1		179	#NAME?	Frame Shift		113	Deletion	4.4	4.1e-08	5	none	0.6		0.044
	SCV		SCV_A	T	7674 - 7674	1	R -> W	193	A -> T	Substitution	AGG -> TGG	124	SNP (transversion)	4	2.2e-09	5	none	0.6	T	0.04
	SCV		SCV_A	T	7978 - 7978	1	P -> S	94	C -> T	Substitution	CCT -> TCT	137	SNP (transition)	3.6	1.2e-10	5	none	0.8	T	0.036
	SCV		SCV_A	C	8046 - 8046	1		162	T -> C	None	AAT -> AAC	130	SNP (transition)	3.8	8.9e-11	5	none	0.6	C	0.038
	SCV		SCV_A		8351 - 8351	1		467	#NAME?	Frame Shift		113	Deletion	4.4	4.1e-08	5	none	1		0.044
	SCV		SCV_A		8357 - 8357	1		473	#NAME?	Frame Shift		118	Deletion	4.2	5.1e-08	5	none	0.8		0.042
	SCV		SCV_A		8495 - 8495	1		611	#NAME?	Frame Shift		105	Deletion	4.8	2.9e-08	5	none	0.6		0.048
	SCV		SCV_A	C	8709 - 8709	1		825	T -> C	None	TCT -> TCC	90	SNP (transition)	5.6	4.3e-10	5	none	1	C	0.056
	SCV		SCV_A		8932 - 8932	1		1048	#NAME?	Frame Shift		127	Deletion	3.9	7.4e-08	5	none	1		0.039
	SCV		SCV_A		9054 - 9054	1		1170	-C	Frame Shift		127	Deletion	3.9	7.4e-08	5	none	1		0.039
	SCV		SCV_A	T	9103 - 9102	0		1219	(T)5 -> (T)6	Truncation		144	Insertion (tandem repeat)	3.5	1.5e-10	5	none	0.8	T	0.035
	SCV		SCV_A	A	9737 - 9738	2		1853	GG -> A	Frame Shift		117 -> 118	Deletion		5.6e-08	5	none	60.0% -> 66.7%	A	4.2% -> 4.3%
	SCV		SCV_A		10541 - 10541	1		2657	-C	Frame Shift		119	Deletion	4.2	5.4e-08	5	none	1		0.042
	SCV		SCV_A	AG	10718 - 10718	1		2834	C -> AG	Frame Shift		92	Insertion	5.4	1.5e-11	5	none	1	AG	0.054
	SCV		SCV_A	G	10722 - 10722	1		2838	A -> G	None	TCA -> TCG	98	SNP (transition)	5.1	6.6e-10	5	none	1	G	0.051
	SCV		SCV_A		11317 - 11317	1		3433	#NAME?	Frame Shift		202	Deletion	2.5	7.4e-07	5	none	0.6		0.025
	SCV		SCV_A	G	11508 - 11507	0		3624	(G)2 -> (G)3	Frame Shift		276	Insertion (tandem repeat)	1.8	3.9e-09	5	none	1	G	0.018
	SCV		SCV_A	T	11528 - 11528	1	K -> M	3644	A -> T	Substitution	AAG -> ATG	266	SNP (transversion)	1.9	3.2e-09	5	none	0.6	T	0.019
	SCV		SCV_A	T	11698 - 11697	0		3814	#NAME?	Frame Shift		319	Insertion	1.6	8e-09	5	none	0.6	T	0.016
	SCV		SCV_A	C	11788 - 11788	1	F -> L	3904	T -> C	Substitution	TTC -> CTC	291	SNP (transition)	1.7	5.1e-09	5	none	0.8	C	0.017
	SCV		SCV_A		12013 - 12013	1		4129	#NAME?	Frame Shift		209	Deletion	2.4	8.8e-07	5	none	1		0.024
	SCV		SCV_A	T	12522 - 12522	1		4638	C -> T	None	TGC -> TGT	308	SNP (transition)	1.6	6.7e-09	5	none	1	T	0.016
	SCV		SCV_A	T	12628 - 12628	1	R -> W	4744	A -> T	Substitution	AGG -> TGG	323	SNP (transversion)	1.5	8.5e-09	5	none	0.6	T	0.015
	SCV		SCV_A	C	13338 - 13338	1		5454	A -> C	None	TCA -> TCC	270	SNP (transversion)	1.9	1.1e-07	5	none	1	C	0.019
	SCV		SCV_A	G	13339 - 13338	0		5455	#NAME?	Frame Shift		266	Insertion	1.9	3.2e-09	5	none	1	G	0.019
	SCV		SCV_A	A	13653 - 13652	0		5769	#NAME?	Frame Shift		292	Insertion	1.7	5.2e-09	5	none	1	A	0.017
	SCV		SCV_A	T	13773 - 13773	1		5889	C -> T	None	GAC -> GAT	207	SNP (transition)	2.4	2.7e-07	5	none	1	T	0.024
	SCV		SCV_A	T	13808 - 13807	0		5924	#NAME?	Frame Shift		233	Insertion	2.1	1.7e-09	5	none	0.6	T	0.021
	SCV		SCV_A	A	13880 - 13880	1		5996	T -> A	Truncation		311	SNP (transversion)	1.6	7.1e-09	5	none	0.8	A	0.016
	SCV		SCV_A	A	13909 - 13909	1	W -> R	6025	T -> A	Substitution	TGG -> AGG	315	SNP (transversion)	1.6	2.3e-07	5	none	0.6	A	0.016
	SCV		SCV_A	T	13927 - 13927	1		6043	A -> T	Truncation		288	SNP (transversion)	1.7	1.5e-07	5	none	0.6	T	0.017
	SCV		SCV_A	A	14103 - 14102	0		6219	#NAME?	Frame Shift		276	Insertion	1.8	3.9e-09	5	none	1	A	0.018
	SCV		SCV_A	A	14162 - 14161	0			#NAME?			336	Insertion	1.5	1e-08	5	none	1	A	0.015
	SCV		SCV_A	G	14166 - 14166	1			T -> G			346	SNP (transversion)	1.4	3.6e-07	5	none	1	G	0.014
	SCV		SCV_A	T	44562	1			A -> T			79	SNP (transversion)	5.1	2.4e-09	4	none	0.5	T	0.051
	SCV		SCV_A	C	44718	1			T -> C			80	SNP (transition)	5	2.5e-09	4	none	1	C	0.05
	SCV		SCV_A		118 - 118	1			#NAME?			63	Deletion	6.3	2.3e-07	4	none	0.5		0.063
	SCV		SCV_A	T	419 - 419	1	E -> V	272	A -> T	Substitution	GAG -> GTG	59	SNP (transversion)	6.8	1.1e-08	4	none	0.75	T	0.068
	SCV		SCV_A		814 - 814	1		667	#NAME?	Frame Shift		79	Deletion	5.1	5.7e-07	4	none	0.75		0.051
	SCV		SCV_A		905 - 905	1		758	(G)5 -> (G)4	Frame Shift		56	Deletion (tandem repeat)	7.1	1.4e-07	4	none	0.5		0.071
	SCV		SCV_A	AT	1342 - 1344	2		1195	CTT -> AT	Frame Shift		56 -> 57	Deletion		1.4e-07	4	none	0.5	AT	7.0% -> 7.1%
	SCV		SCV_A		1712 - 1713	2			(TA)3 -> (TA)2			66	Deletion (tandem repeat)	6.1	2.8e-07	4	none	1		0.061
	SCV		SCV_A	A	2786 - 2786	1		849	T -> A	None	CCT -> CCA	78	SNP (transversion)	5.1	2.2e-09	4	none	1	A	0.051
	SCV		SCV_A	T	3036 - 3036	1			A -> T			78	SNP (transversion)	5.1	2.2e-09	4	none	1	T	0.051
	SCV		SCV_A		3047 - 3047	1			#NAME?			81	Deletion	4.9	6.3e-07	4	none	0.5		0.049
	SCV		SCV_A		3313 - 3313	1			#NAME?			80	Deletion	5	6e-07	4	none	0.75		0.05
	SCV		SCV_A	T	3364 - 3364	1			C -> T			104	SNP (transition)	3.8	7.2e-09	4	none	1	T	0.038
	SCV		SCV_A	A	3373 - 3372	0			(A)4 -> (A)5			103	Insertion (tandem repeat)	3.9	6.9e-09	4	none	1	A	0.039
	SCV		SCV_A	A	4035 - 4035	1	G -> E	566	G -> A	Substitution	GGA -> GAA	128	SNP (transition)	3.1	1.7e-08	4	none	0.5	A	0.031
	SCV		SCV_A	T	4154 - 4154	1	R -> W	685	A -> T	Substitution	AGG -> TGG	139	SNP (transversion)	2.9	3.6e-07	4	none	0.5	T	0.029
	SCV		SCV_A	T	4551 - 4551	1			A -> T			94	SNP (transversion)	4.3	4.8e-09	4	none	1	T	0.043
	SCV		SCV_A	T	4580 - 4579	0			#NAME?			101	Insertion	4	6.4e-09	4	none	1	T	0.04
	SCV		SCV_A		4698 - 4698	1			#NAME?			67	Deletion	6	2.9e-07	4	none	0.5		0.06
	SCV		SCV_A	T	4839 - 4839	1		141	A -> T	None	GGA -> GGT	74	SNP (transversion)	5.4	1.8e-09	4	none	0.5	T	0.054
	SCV		SCV_A		4875 - 4875	1		177	#NAME?	Frame Shift		88	Deletion	4.5	8.8e-07	4	none	0.75		0.045
	SCV		SCV_A	A	4884 - 4884	1		186	T -> A	None	GCT -> GCA	93	SNP (transversion)	4.3	4.6e-09	4	none	0.5	A	0.043
	SCV		SCV_A	G	4919 - 4919	1	T -> R	221	C -> G	Substitution	ACA -> AGA	95	SNP (transversion)	4.2	5e-09	4	none	0.75	G	0.042
	SCV		SCV_A	A	4983 - 4984	2		285	CG -> A	Frame Shift		80	Deletion	5	6e-07	4	none	0.75	A	0.05
	SCV		SCV_A	T	5713 - 5713	1	E -> D	246	G -> T	Substitution	GAG -> GAT	81	SNP (transversion)	4.9	2.6e-09	4	none	1	T	0.049
	SCV		SCV_A	A	5807 - 5806	0		340	#NAME?	Frame Shift		99	Insertion	4	5.9e-09	4	none	0.5	A	0.04
	SCV		SCV_A		6229 - 6229	1		762	(A)3 -> (A)2	Frame Shift		84	Deletion (tandem repeat)	4.8	7.3e-07	4	none	0.75		0.048
	SCV		SCV_A	T	6321 - 6321	1	T -> M	854	C -> T	Substitution	ACG -> ATG	68	SNP (transition)	5.9	7.7e-07	4	none	0.75	T	0.059
	SCV		SCV_A	T	6455 - 6455	1	R -> W	988	A -> T	Substitution	AGG -> TGG	94	SNP (transversion)	4.3	4.8e-09	4	none	0.75	T	0.043
	SCV		SCV_A	TCAC	6932 - 6934	1		1465	CAT -> TCAC	Frame Shift		266 -> 275	Insertion	1.5	3.5e-07	4	none	0.5	TCAC	0.015
	SCV		SCV_A	AC	6957 - 6957	1		1490	T -> AC	Frame Shift		121	Insertion	3.3	5.8e-08	4	none	75.0% -> 80.0%	AC	0.033
	SCV		SCV_A	T	6959 - 6959	1	D -> Y	1492	G -> T	Substitution	GAC -> TAC	121	SNP (transversion)	3.3	2.1e-07	4	none	0.75	T	0.033
	SCV		SCV_A	A	7291 - 7291	1			G -> A			74	SNP (transition)	5.4	1.8e-09	4	none	1	A	0.054
	SCV		SCV_A	A	7526 - 7525	0		45	(A)4 -> (A)5	Frame Shift		125	Insertion (tandem repeat)	3.2	2.3e-07	4	none	1	A	0.032
	SCV		SCV_A	G	7748 - 7747	0			#NAME?			165	Insertion	2.4	7.1e-07	4	none	0.5	G	0.024
	SCV		SCV_A	C	7749 - 7749	1			A -> C			165	SNP (transversion)	2.4	4.6e-08	4	none	0.5	C	0.024
	SCV		SCV_A	C	7751 - 7751	1			T -> C			163	SNP (transition)	2.5	4.4e-08	4	none	0.5	C	0.025
	SCV		SCV_A	A	7903 - 7902	0		19	(A)5 -> (A)6	Frame Shift		137	Insertion (tandem repeat)	2.9	3.4e-07	4	none	1	A	0.029
	SCV		SCV_A	A	7982 - 7982	1	L -> H	98	T -> A	Substitution	CTT -> CAT	135	SNP (transversion)	3	3.2e-07	4	none	0.75	A	0.03
	SCV		SCV_A	G	8055 - 8054	0		171	(G)2 -> (G)3	Frame Shift		131	Insertion (tandem repeat)	3.1	1.8e-08	4	none	0.75	G	0.031
	SCV		SCV_A		8195 - 8195	1		311	(G)3 -> (G)2	Frame Shift		90	Deletion (tandem repeat)	4.4	9.6e-07	4	none	0.5		0.044
	SCV		SCV_A	AA	8278 - 8278	1		394	T -> AA	Frame Shift		106 -> 107	Insertion		1.3e-07	4	none	1	AA	3.7% -> 3.8%
	SCV		SCV_A	T	8349 - 8349	1	E -> D	465	A -> T	Substitution	GAA -> GAT	114	SNP (transversion)	3.5	1e-08	4	none	1	T	0.035
	SCV		SCV_A	T	8580 - 8580	1	W -> C	696	G -> T	Substitution	TGG -> TGT	146	SNP (transversion)	2.7	2.8e-08	4	none	0.5	T	0.027
	SCV		SCV_A	A	8614 - 8613	0		730	(A)2 -> (A)3	Frame Shift		145	Insertion (tandem repeat)	2.8	2.7e-08	4	none	0.75	A	0.028
	SCV		SCV_A	TG	8680 - 8682	2		796	GGG -> TG	Truncation		115 -> 117	Deletion		9.8e-07	4	none	70.0% -> 75.0%	TG	3.4% -> 3.5%
	SCV		SCV_A	A	9106 - 9105	0		1222	(A)3 -> (A)4	Frame Shift		142	Insertion (tandem repeat)	2.8	2.5e-08	4	none	1	A	0.028
	SCV		SCV_A	A	9336 - 9336	1		1452	G -> A	None	GGG -> GGA	184	SNP (transition)	2.2	7.1e-08	4	none	1	A	0.022
	SCV		SCV_A	A	9345 - 9345	1		1461	G -> A	None	CCG -> CCA	175	SNP (transition)	2.3	9e-07	4	none	0.75	A	0.023
	SCV		SCV_A	T	9495 - 9494	0		1611	(T)3 -> (T)4	Frame Shift		118	Insertion (tandem repeat)	3.4	1.2e-08	4	none	1	T	0.034
	SCV		SCV_A	A	9660 - 9660	1		1776	G -> A	None	GGG -> GGA	153	SNP (transition)	2.6	3.4e-08	4	none	0.5	A	0.026
	SCV		SCV_A	G	10001 - 10001	1	K -> R	2117	A -> G	Substitution	AAG -> AGG	153	SNP (transition)	2.6	5.3e-07	4	none	1	G	0.026
	SCV		SCV_A	T	10891 - 10890	0		3007	(T)5 -> (T)6	Truncation		103	Insertion (tandem repeat)	3.9	6.9e-09	4	none	1	T	0.039
	SCV		SCV_A	T	10984 - 10984	1	D -> Y	3100	G -> T	Substitution	GAT -> TAT	106	SNP (transversion)	3.8	7.7e-09	4	none	0.75	T	0.038
	SCV		SCV_A	C	10991 - 10990	0		3107	+C	Frame Shift		105	Insertion	3.8	7.5e-09	4	none	0.75	C	0.038
	SCV		SCV_A	GC	11358 - 11359	2		3474	AT -> GC	None	CCA,TTA -> CCG,CTA	221 -> 223	Substitution	1.8	1.5e-07	4	none	1	GC	0.018
	SCV		SCV_A	T	11710 - 11709	0		3826	(T)4 -> (T)5	Truncation		327	Insertion (tandem repeat)	1.2	2.9e-07	4	none	1	T	0.012
	SCV		SCV_A	T	11853 - 11852	0		3969	(T)3 -> (T)4	Frame Shift		231	Insertion (tandem repeat)	1.7	1.8e-07	4	none	1	T	0.017
	SCV		SCV_A	G	11898 - 11898	1		4014	A -> G	None	CCA -> CCG	161	SNP (transition)	2.5	4.2e-08	4	none	1	G	0.025
	SCV		SCV_A	A	11905 - 11905	1	R -> S	4021	C -> A	Substitution	CGC -> AGC	165	SNP (transversion)	2.4	4.6e-08	4	none	0.75	A	0.024
	SCV		SCV_A	A	11906 - 11906	1	R -> H	4022	G -> A	Substitution	CGC -> CAC	167	SNP (transition)	2.4	4.8e-08	4	none	0.75	A	0.024
	SCV		SCV_A	T	11966 - 11966	1	R -> I	4082	G -> T	Substitution	AGA -> ATA	173	SNP (transversion)	2.3	8.6e-07	4	none	0.5	T	0.023
	SCV		SCV_A	A	12441 - 12441	1		4557	T -> A	None	TCT -> TCA	309	SNP (transversion)	1.3	5.6e-07	4	none	1	A	0.013
	SCV		SCV_A	C	12444 - 12444	1	E -> D	4560	A -> C	Substitution	GAA -> GAC	312	SNP (transversion)	1.3	5.8e-07	4	none	1	C	0.013
	SCV		SCV_A	A	12448 - 12448	1	E -> K	4564	G -> A	Substitution	GAA -> AAA	318	SNP (transition)	1.3	6.3e-07	4	none	1	A	0.013
	SCV		SCV_A	A	12564 - 12563	0		4680	#NAME?	Frame Shift		327	Insertion	1.2	7e-07	4	none	1	A	0.012
	SCV		SCV_A	T	13523 - 13523	1	E -> V	5639	A -> T	Substitution	GAG -> GTG	257	SNP (transversion)	1.6	2.7e-07	4	none	0.75	T	0.016
	SCV		SCV_A	G	13535 - 13534	0		5651	(G)2 -> (G)3	Frame Shift		243	Insertion (tandem repeat)	1.6	2.2e-07	4	none	0.75	G	0.016
	SCV		SCV_A	T	13568 - 13568	1	E -> V	5684	A -> T	Substitution	GAA -> GTA	248	SNP (transversion)	1.6	2.3e-07	4	none	1	T	0.016
	SCV		SCV_A	TT	13786 - 13785	0		5902	#NAME?	Frame Shift		232	Insertion	1.7	1.8e-07	4	none	0.5	TT	0.017
	SCV		SCV_A	G	13810 - 13809	0		5926	#NAME?	Frame Shift		229	Insertion	1.7	1.7e-07	4	none	0.5	G	0.017
	SCV		SCV_A	T	13895 - 13895	1	K -> I	6011	A -> T	Substitution	AAA -> ATA	318	SNP (transversion)	1.3	6.3e-07	4	none	0.5	T	0.013
	SCV		SCV_A	T	13896 - 13896	1	K -> N	6012	A -> T	Substitution	AAA -> AAT	318	SNP (transversion)	1.3	6.3e-07	4	none	0.75	T	0.013
	SCV		SCV_A	A	13921 - 13921	1	L -> M	6037	T -> A	Substitution	TTG -> ATG	306	SNP (transversion)	1.3	5.4e-07	4	none	0.5	A	0.013
	SCV		SCV_A	A	14047 - 14046	0		6163	(A)3 -> (A)4	Frame Shift		245	Insertion (tandem repeat)	1.6	2.2e-07	4	none	0.5	A	0.016
	SCV		SCV_A	G	14112 - 14112	1	H -> Q	6228	T -> G	Substitution	CAT -> CAG	288	SNP (transversion)	1.4	4.3e-07	4	none	1	G	0.014
	SCV		SCV_A	G	14219 - 14218	0			#NAME?			356	Insertion	1.1	9.9e-07	4	none	1	G	0.011
	SCV		SCV_A	G	14222 - 14222	1			A -> G			356	SNP (transition)	1.1	9.9e-07	4	none	1	G	0.011
	SCV		SCV_A	A	536 - 536	1	S -> Y	389	C -> A	Substitution	TCC -> TAC	60	SNP (transversion)	5	2.7e-07	3	none	1	A	0.05
	SCV		SCV_A	T	805 - 805	1	I -> F	658	A -> T	Substitution	ATT -> TTT	86	SNP (transversion)	3.5	8e-07	3	none	1	T	0.035
	SCV		SCV_A	TG	808 - 808	1		661	G -> TG	Frame Shift		86 -> 87	Insertion		8.3e-07	3	none	1	TG	3.4% -> 3.5%
	SCV		SCV_A	A	972 - 972	1		825	T -> A	None	GCT -> GCA	62	SNP (transversion)	4.8	3e-07	3	none	1	A	0.048
	SCV		SCV_A	G	975 - 975	1		828	A -> G	None	AGA -> AGG	62	SNP (transition)	4.8	3e-07	3	none	1	G	0.048
	SCV		SCV_A	A	1284 - 1283	0		1137	#NAME?	Frame Shift		46	Insertion	6.5	1.2e-07	3	none	1	A	0.065
	SCV		SCV_A	A	1323 - 1322	0		1176	(A)5 -> (A)6	Frame Shift		56	Insertion (tandem repeat)	5.4	2.2e-07	3	none	1	A	0.054
	SCV		SCV_A	C	1386 - 1386	1		1239	A -> C	None	TCA -> TCC	61	SNP (transversion)	4.9	2.8e-07	3	none	1	C	0.049
	SCV		SCV_A	TCT	1389 - 1388	0	D -> DL	1242	#NAME?	Insertion	GAC -> GAT,CTC	61	Insertion	4.9	2.8e-07	3	none	1	TCT	0.049
	SCV		SCV_A	T	1499 - 1499	1	K -> M	1352	A -> T	Substitution	AAG -> ATG	41	SNP (transversion)	7.3	8.4e-08	3	none	1	T	0.073
	SCV		SCV_A	A	1956 - 1956	1		99	G -> A	None	TTG -> TTA	56	SNP (transition)	5.4	2.2e-07	3	none	1	A	0.054
	SCV		SCV_A	A	1956 - 1956	1	G -> S	19	G -> A	Substitution	GGT -> AGT	56	SNP (transition)	5.4	2.2e-07	3	none	1	A	0.054
	SCV		SCV_A	T	2203 - 2203	1	E -> V	266	A -> T	Substitution	GAG -> GTG	48	SNP (transversion)	6.3	1.4e-07	3	none	0.667	T	0.063
	SCV		SCV_A	G	2781 - 2781	1	Y -> D	844	T -> G	Substitution	TAC -> GAC	81	SNP (transversion)	3.7	6.7e-07	3	none	1	G	0.037
	SCV		SCV_A	C	3015 - 3015	1			A -> C			64	SNP (transversion)	4.7	3.3e-07	3	none	1	C	0.047
	SCV		SCV_A	A	3109 - 3108	0			#NAME?			91	Insertion	3.3	9.5e-07	3	none	1	A	0.033
	SCV		SCV_A	A	3194 - 3193	0			#NAME?			68	Insertion	4.4	3.9e-07	3	none	0.667	A	0.044
	SCV		SCV_A	A	3271 - 3271	1			C -> A			69	SNP (transversion)	4.3	4.1e-07	3	none	0.667	A	0.043
	SCV		SCV_A	T	3303 - 3302	0			#NAME?			82	Insertion	3.7	7e-07	3	none	1	T	0.037
	SCV		SCV_A	C	3579 - 3579	1	M -> T	110	T -> C	Substitution	ATG -> ACG	82	SNP (transition)	3.7	7e-07	3	none	1	C	0.037
	SCV		SCV_A	G	4658 - 4658	1			T -> G			90	SNP (transversion)	3.3	9.2e-07	3	none	1	G	0.033
	SCV		SCV_A	C	4669 - 4669	1			T -> C			79	SNP (transition)	3.8	6.2e-07	3	none	1	C	0.038
	SCV		SCV_A	G	4671 - 4671	1			A -> G			79	SNP (transition)	3.8	6.2e-07	3	none	1	G	0.038
	SCV		SCV_A	A	4950 - 4949	0		252	#NAME?	Frame Shift		88	Insertion	3.4	8.6e-07	3	none	1	A	0.034
	SCV		SCV_A	C	4953 - 4953	1		255	A -> C	None	ATA -> ATC	89	SNP (transversion)	3.4	8.9e-07	3	none	1	C	0.034
	SCV		SCV_A	A	10575 - 10574	0		2691	#NAME?	Frame Shift		87	Insertion	3.4	8.3e-07	3	none	1	A	0.034
	SCV		SCV_A	G	10577 - 10577	1	S -> C	2693	C -> G	Substitution	TCT -> TGT	87	SNP (transversion)	3.4	8.3e-07	3	none	1	G	0.034
	SCV		SCV_B	AA	11849 - 11849	1		3954	G -> AA	Frame Shift		6301 -> 6339	Insertion	95.9	0	6042 -> 6080	none	51.3% -> 51.8%	AA	0.959
	SCV		SCV_B	CTA	3696 - 3698	2		238	TTG -> CTA	None	TTG -> CTA	310 -> 312	Substitution		8.7e-09	8 -> 10	none	70.0% -> 75.0%	CTA	2.6% -> 3.2%
	SCV		SCV_B		693 - 695	3	KK -> K	546	#NAME?	Deletion	AAG,AAA -> AAA	63941 -> 63942	Deletion	99.7	0	63772	none	50.8% -> 50.9%		0.997
	SCV		SCV_B	A	6662 - 6661	0		1213	(A)3 -> (A)4	Frame Shift		20190	Insertion (tandem repeat)	98.5	0	19895	none	0.526	A	0.985
	SCV		SCV_B	A	6647 - 6647	1	V -> M	1198	G -> A	Substitution	GTG -> ATG	18866	SNP (transition)	99.6	0	18794	none	0.529	A	0.996
	SCV		SCV_B	T	6014 - 6013	0		565	(T)4 -> (T)5	Truncation		14601	Insertion (tandem repeat)	98.4	0	14361	none	0.536	T	0.984
	SCV		SCV_B	T	4486 - 4485	0			(T)4 -> (T)5			14193	Insertion (tandem repeat)	92.3	0	13094	none	0.589	T	0.923
	SCV		SCV_B	A	4608 - 4607	0			(A)4 -> (A)5			8601	Insertion (tandem repeat)	80.3	0	6905	none	0.506	A	0.803
	SCV		SCV_B	A	14328 - 14327	0			(A)4 -> (A)5			5598	Insertion (tandem repeat)	98.4	0	5510	none	0.544	A	0.984
	SCV		SCV_B	A	11699 - 11698	0		3804	(A)3 -> (A)4	Frame Shift		7196	Insertion (tandem repeat)	73.5	0	5289	none	0.6	A	0.735
	SCV		SCV_B		11098 - 11098	1		3203	-C	Frame Shift		4879	Deletion	84.6	0	4126	none	0.51		0.846
	SCV		SCV_B		11217 - 11217	1		3322	-C	Frame Shift		3686	Deletion	78.7	0	2901	none	0.527		0.787
	SCV		SCV_B	T	12826 - 12825	0		4931	(T)3 -> (T)4	Frame Shift		2481	Insertion (tandem repeat)	95.8	0	2376	none	0.511	T	0.958
	SCV		SCV_B	G	11015 - 11015	1		3120	A -> G	None	ACA -> ACG	2223	SNP (transition)	99.3	0	2208	none	0.508	G	0.993
	SCV		SCV_B		11714 - 11714	1		3819	(A)3 -> (A)2	Frame Shift		7423	Deletion (tandem repeat)	27.3	0	2030	none	0.585		0.273
	SCV		SCV_B	T	8353 - 8352	0		458	(T)4 -> (T)5	Frame Shift		1833	Insertion (tandem repeat)	93.8	0	1720	none	0.515	T	0.938
	SCV		SCV_B	A	13473 - 13472	0		5578	(A)5 -> (A)6	Frame Shift		1805	Insertion (tandem repeat)	93.9	0	1695	none	0.572	A	0.939
	SCV		SCV_B	A	13732 - 13731	0		5837	(A)4 -> (A)5	Frame Shift		1509	Insertion (tandem repeat)	95	0	1434	none	0.538	A	0.95
	SCV		SCV_B	A	12046 - 12045	0		4151	(A)3 -> (A)4	Frame Shift		304	Insertion (tandem repeat)	78.3	0	238	none	0.5	A	0.783
	SCV		SCV_B	C	3444 - 3444	1			T -> C			189	SNP (transition)	98.9	0	187	none	0.738	C	0.989
	SCV		SCV_B	A	11528 - 11528	1		3633	G -> A	None	TTG -> TTA	192	SNP (transition)	94.3	0	181	none	0.735	A	0.943
	SCV		SCV_B	T	1797 - 1797	1			G -> T			177	SNP (transversion)	99.4	0	176	none	0.534	T	0.994
	SCV		SCV_B	T	1746 - 1746	1			G -> T			188	SNP (transversion)	88.8	0	167	none	0.671	T	0.888
	SCV		SCV_B	T	2115 - 2115	1		258	G -> T	None	ACG -> ACT	147	SNP (transversion)	96.6	0	142	none	0.549	T	0.966
	SCV		SCV_B	T	2115 - 2115	1	D -> Y	178	G -> T	Substitution	GAT -> TAT	147	SNP (transversion)	96.6	0	142	none	0.549	T	0.966
	SCV		SCV_B	C	11465 - 11465	1		3570	A -> C	None	GCA -> GCC	142	SNP (transversion)	95.8	0	136	none	0.529	C	0.958
	SCV		SCV_B	C	2024 - 2024	1	I -> T	167	T -> C	Substitution	ATA -> ACA	127	SNP (transition)	99.2	0	126	none	0.627	C	0.992
	SCV		SCV_B	C	2024 - 2024	1		87	T -> C	None	GAT -> GAC	127	SNP (transition)	99.2	0	126	none	0.627	C	0.992
	SCV		SCV_B	C	2896 - 2896	1	L -> S	959	T -> C	Substitution	TTA -> TCA	122	SNP (transition)	98.4	0	120	none	0.508	C	0.984
	SCV		SCV_B	T	11423 - 11423	1	E -> D	3528	A -> T	Substitution	GAA -> GAT	186	SNP (transversion)	60.2	0	112	none	0.518	T	0.602
	SCV		SCV_B		1631 - 1632	2			(GT)5 -> (GT)4			298 -> 300	Deletion (tandem repeat)		1.5e-183	90	none	0.744		30.0% -> 30.2%
	SCV		SCV_B	AT	3260 - 3259	0			(AT)5 -> (AT)6			222	Insertion (tandem repeat)	31.5	6.7e-180	70	none	51.4% -> 52.1%	AT	0.315
	SCV		SCV_B	A	12585 - 12585	1	V -> I	4690	G -> A	Substitution	GTC -> ATC	67	SNP (transition)	97	7e-225	65	none	0.569	A	0.97
	SCV		SCV_B	T	8441 - 8441	1		546	C -> T	None	GGC -> GGT	789	SNP (transition)	7.9	5.9e-131	62	none	0.516	T	0.079
	SCV		SCV_B	A	11651 - 11651	1		3756	T -> A	None	ACT -> ACA	4726	SNP (transversion)	1.1	2.2e-65	52	none	0.654	A	0.011
	SCV		SCV_B		5485 - 5485	1		36	(T)5 -> (T)4	Frame Shift		220	Deletion (tandem repeat)	22.7	6.1e-76	50	none	0.8		0.227
	SCV		SCV_B	A	13978 - 13978	1	V -> D	6083	T -> A	Substitution	GTT -> GAT	50	SNP (transversion)	100	1e-180	50	none	0.66	A	1
	SCV		SCV_B		1354 - 1354	1		1207	(A)4 -> (A)3	Frame Shift		245	Deletion (tandem repeat)	19.6	8.1e-65	48	none	0.854		0.196
	SCV		SCV_B		905 - 905	1		758	(G)5 -> (G)4	Frame Shift		143	Deletion (tandem repeat)	32.9	1.6e-89	47	none	0.766		0.329
	SCV		SCV_B	C	4280 - 4280	1			A -> C			223	SNP (transversion)	21.1	1.5e-116	47	none	0.617	C	0.211
	SCV		SCV_B	C	7227 - 7227	1			T -> C			93	SNP (transition)	50.5	2.5e-138	47	none	0.723	C	0.505
	SCV		SCV_B	A	14068 - 14068	1	R -> K	6173	G -> A	Substitution	AGA -> AAA	44	SNP (transition)	97.7	2.8e-145	43	none	0.512	A	0.977
	SCV		SCV_B		2297 - 2297	1		360	(A)4 -> (A)3	Frame Shift		191	Deletion (tandem repeat)	20.9	1.3e-51	40	none	0.875		0.209
	SCV		SCV_B		8593 - 8593	1		698	(G)4 -> (G)3	Frame Shift		175	Deletion (tandem repeat)	22.9	3.4e-61	40	none	0.775		0.229
	SCV		SCV_B	AG	9369 - 9368	0		1474	(AG)5 -> (AG)6	Frame Shift		200	Insertion (tandem repeat)	18.5	8.6e-90	37	none	0.892	AG	0.185
	SCV		SCV_B		10079 - 10079	1		2184	(A)4 -> (A)3	Frame Shift		146	Deletion (tandem repeat)	24.7	1.4e-56	36	none	0.806		0.247
	SCV		SCV_B	C	11603 - 11603	1		3708	T -> C	None	CAT -> CAC	2139	SNP (transition)	1.7	8.1e-49	36	none	0.639	C	0.017
	SCV		SCV_B		9433 - 9433	1		1538	-C	Frame Shift		186	Deletion	18.8	2e-57	35	none	0.971		0.188
	SCV		SCV_B		3646 - 3646	1		188	(G)3 -> (G)2	Frame Shift		312	Deletion (tandem repeat)	10.9	3.1e-47	34	none	0.559		0.109
	SCV		SCV_B	T	10107 - 10107	1		2212	C -> T	None	CTG -> TTG	140	SNP (transition)	24.3	2.4e-80	34	none	0.618	T	0.243
	SCV		SCV_B		10656 - 10656	1		2761	(T)3 -> (T)2	Frame Shift		136	Deletion (tandem repeat)	24.3	5.5e-20	33	none	0.818		0.243
	SCV		SCV_B		4923 - 4923	1		239	(C)3 -> (C)2	Frame Shift		198	Deletion (tandem repeat)	16.2	2.4e-50	32	none	0.844		0.162
	SCV		SCV_B		7551 - 7551	1		89	(A)5 -> (A)4	Frame Shift		208	Deletion (tandem repeat)	15.4	4.9e-37	32	none	0.719		0.154
	SCV		SCV_B	G	10981 - 10981	1	K -> R	3086	A -> G	Substitution	AAA -> AGA	1100	SNP (transition)	2.8	3e-52	31	none	0.516	G	0.028
	SCV		SCV_B		1269 - 1269	1		1122	(T)4 -> (T)3	Frame Shift		203	Deletion (tandem repeat)	14.8	3.9e-40	30	none	0.933		0.148
	SCV		SCV_B		1362 - 1362	1		1215	(A)4 -> (A)3	Frame Shift		241	Deletion (tandem repeat)	12.4	4.5e-29	30	none	0.733		0.124
	SCV		SCV_B		3429 - 3429	1			(A)4 -> (A)3			191	Deletion (tandem repeat)	15.7	4.9e-38	30	none	0.933		0.157
	SCV		SCV_B		3438 - 3438	1			(A)5 -> (A)4			191	Deletion (tandem repeat)	15.7	5.6e-41	30	none	0.867		0.157
	SCV		SCV_B		1415 - 1415	1		1268	(A)5 -> (A)4	Frame Shift		247	Deletion (tandem repeat)	11.7	4.4e-47	29	none	0.818		0.117
	SCV		SCV_B		2909 - 2911	3	DD -> D	972	(GAT)4 -> (GAT)3	Deletion	GAT,GAC -> GAC	128 -> 137	Deletion (tandem repeat)		1.3e-46	29	none	0.586		21.2% -> 22.7%
	SCV		SCV_B		4296 - 4297	2			(TG)4 -> (TG)3			219 -> 221	Deletion (tandem repeat)		1e-48	29	none	69.0% -> 71.9%		13.1% -> 13.2%
	SCV		SCV_B		5405 - 5405	1			#NAME?			210	Deletion	13.8	6e-38	29	none	0.759		0.138
	SCV		SCV_B	T	7542 - 7542	1	R -> I	80	G -> T	Substitution	AGA -> ATA	204	SNP (transversion)	14.2	4e-67	29	none	0.552	T	0.142
	SCV		SCV_B	TG	1633 - 1632	0			(GT)5 -> (GT)6			298	Insertion (tandem repeat)	9.4	1.5e-59	28	none	0.714	TG	0.094
	SCV		SCV_B		3078 - 3078	1			(A)5 -> (A)4			199	Deletion (tandem repeat)	14.1	1.9e-42	28	none	0.75		0.141
	SCV		SCV_B		4263 - 4263	1			#NAME?			233	Deletion	12	2e-40	28	none	0.929		0.12
	SCV		SCV_B	G	5312 - 5312	1			A -> G			161	SNP (transition)	17.4	1.6e-67	28	none	0.607	G	0.174
	SCV		SCV_B		6406 - 6406	1		957	(T)4 -> (T)3	Frame Shift		169	Deletion (tandem repeat)	16.6	4e-28	28	none	0.821		0.166
	SCV		SCV_B		7718 - 7718	1			(T)4 -> (T)3			173	Deletion (tandem repeat)	16.2	9.7e-39	28	none	0.607		0.162
	SCV		SCV_B		8087 - 8087	1		192	(G)4 -> (G)3	Frame Shift		143	Deletion (tandem repeat)	19.6	3e-41	28	none	0.821		0.196
	SCV		SCV_B	A	14559 - 14559	1			T -> A			146	SNP (transversion)	19.2	7.3e-55	28	none	0.929	A	0.192
	SCV		SCV_B		3087 - 3087	1			(T)3 -> (T)2			206	Deletion (tandem repeat)	13.1	2.3e-24	27	none	0.852		0.131
	SCV		SCV_B		4941 - 4941	1		257	(A)3 -> (A)2	Frame Shift		190	Deletion (tandem repeat)	14.2	9.1e-18	27	none	0.963		0.142
	SCV		SCV_B	T	6886 - 6886	1		1437	C -> T	None	AGC -> AGT	211	SNP (transition)	12.8	1.1e-66	27	none	0.889	T	0.128
	SCV		SCV_B	G	11597 - 11597	1		3702	A -> G	None	AGA -> AGG	1739	SNP (transition)	1.6	4.3e-36	27	none	0.667	G	0.016
	SCV		SCV_B		2450 - 2450	1		513	(A)3 -> (A)2	Frame Shift		154	Deletion (tandem repeat)	16.9	4.8e-34	26	none	0.846		0.169
	SCV		SCV_B		10416 - 10416	1		2521	(G)4 -> (G)3	Frame Shift		137	Deletion (tandem repeat)	19	1.4e-40	26	none	0.885		0.19
	SCV		SCV_B		11483 - 11483	1		3588	(C)4 -> (C)3	Frame Shift		126	Deletion (tandem repeat)	20.6	3.3e-44	26	none	0.923		0.206
	SCV		SCV_B		410 - 410	1		263	(T)4 -> (T)3	Frame Shift		142	Deletion (tandem repeat)	17.6	9.7e-36	25	none	0.76		0.176
	SCV		SCV_B		2458 - 2458	1		521	(A)3 -> (A)2	Frame Shift		146	Deletion (tandem repeat)	17.1	5.9e-33	25	none	0.84		0.171
	SCV		SCV_B		5800 - 5800	1		351	(C)3 -> (C)2	Frame Shift		167	Deletion (tandem repeat)	15	2.6e-36	25	none	0.92		0.15
	SCV		SCV_B		6458 - 6458	1		1009	(C)3 -> (C)2	Frame Shift		201	Deletion (tandem repeat)	12.4	3.9e-39	25	none	0.76		0.124
	SCV		SCV_B		13065 - 13065	1		5170	(C)5 -> (C)4	Frame Shift		108	Deletion (tandem repeat)	23.1	7e-53	25	none	0.607		0.231
	SCV		SCV_B		1605 - 1605	1			(T)4 -> (T)3			296	Deletion (tandem repeat)	8.1	2.2e-21	24	none	0.75		0.081
	SCV		SCV_B		1899 - 1899	1		42	(T)5 -> (T)4	Frame Shift		207	Deletion (tandem repeat)	11.6	8.8e-30	24	none	0.708		0.116
	SCV		SCV_B		2607 - 2607	1		670	(A)4 -> (A)3	Frame Shift		161	Deletion (tandem repeat)	14.9	3e-37	24	none	0.708		0.149
	SCV		SCV_B		3479 - 3479	1		21	(G)3 -> (G)2	Frame Shift		186	Deletion (tandem repeat)	12.9	6.1e-31	24	none	0.875		0.129
	SCV		SCV_B		5496 - 5496	1		47	(T)4 -> (T)3	Frame Shift		204	Deletion (tandem repeat)	11.8	1.2e-34	24	none	0.75		0.118
	SCV		SCV_B		6427 - 6427	1		978	(G)4 -> (G)3	Frame Shift		170	Deletion (tandem repeat)	14.1	2.1e-41	24	none	0.792		0.141
	SCV		SCV_B		6864 - 6864	1		1415	-C	Frame Shift		239	Deletion	10	3.1e-28	24	none	0.75		0.1
	SCV		SCV_B		7724 - 7724	1			(A)4 -> (A)3			173	Deletion (tandem repeat)	13.9	1e-24	24	none	0.958		0.139
	SCV		SCV_B		1696 - 1696	1			(A)4 -> (A)3			239	Deletion (tandem repeat)	9.6	1.8e-24	23	none	0.913		0.096
	SCV		SCV_B		3782 - 3782	1		324	(A)4 -> (A)3	Frame Shift		224	Deletion (tandem repeat)	10.3	2.3e-27	23	none	0.87		0.103
	SCV		SCV_B		4227 - 4227	1			(T)4 -> (T)3			253	Deletion (tandem repeat)	9.1	2.3e-28	23	none	0.87		0.091
	SCV		SCV_B		7831 - 7831	1			(A)3 -> (A)2			141	Deletion (tandem repeat)	16.3	1.9e-25	23	none	0.739		0.163
	SCV		SCV_B		10213 - 10213	1		2318	(T)3 -> (T)2	Truncation		146	Deletion (tandem repeat)	15.8	1.5e-29	23	none	0.957		0.158
	SCV		SCV_B		10280 - 10280	1		2385	#NAME?	Truncation		121	Deletion	19	4.2e-36	23	none	0.783		0.19
	SCV		SCV_B		13891 - 13891	1		5996	(T)5 -> (T)4	Truncation		98	Deletion (tandem repeat)	23.5	1e-40	23	none	0.826		0.235
	SCV		SCV_B		201 - 201	1		54	(A)3 -> (A)2	Frame Shift		127	Deletion (tandem repeat)	17.3	5.2e-25	22	none	0.909		0.173
	SCV		SCV_B		1442 - 1442	1		1295	#NAME?	Truncation		225	Deletion	9.8	1.6e-21	22	none	0.682		0.098
	SCV		SCV_B		3130 - 3130	1			(T)3 -> (T)2			199	Deletion (tandem repeat)	11.1	8.5e-38	22	none	0.864		0.111
	SCV		SCV_B		4209 - 4209	1			(T)4 -> (T)3			230	Deletion (tandem repeat)	9.6	7.7e-30	22	none	0.864		0.096
	SCV		SCV_B	C	4981 - 4981	1		297	T -> C	None	ACT -> ACC	182	SNP (transition)	12.1	2.9e-45	22	none	0.591	C	0.121
	SCV		SCV_B		5380 - 5380	1			(A)4 -> (A)3			189	Deletion (tandem repeat)	11.6	1.8e-27	22	none	0.727		0.116
	SCV		SCV_B	A	7086 - 7086	1	R -> K	1637	G -> A	Substitution	AGG -> AAG	89	SNP (transition)	24.7	2.4e-48	22	none	0.545	A	0.247
	SCV		SCV_B		9333 - 9333	1		1438	-C	Frame Shift		214	Deletion	10.3	2.2e-28	22	none	0.909		0.103
	SCV		SCV_B		10208 - 10208	1		2313	#NAME?	Frame Shift		151	Deletion	14.6	2.8e-23	22	none	0.864		0.146
	SCV		SCV_B		11419 - 11419	1		3524	(C)3 -> (C)2	Frame Shift		188	Deletion (tandem repeat)	11.7	1.6e-27	22	none	0.818		0.117
	SCV		SCV_B		7957 - 7957	1		62	#NAME?	Frame Shift		107	Deletion	19.6	2e-33	21	none	0.857		0.196
	SCV		SCV_B		8490 - 8490	1		595	(T)3 -> (T)2	Frame Shift		144	Deletion (tandem repeat)	14.6	1.7e-30	21	none	0.857		0.146
	SCV		SCV_B		8757 - 8757	1		862	(T)3 -> (T)2	Frame Shift		132	Deletion (tandem repeat)	15.9	2.4e-31	21	none	0.905		0.159
	SCV		SCV_B	A	8876 - 8876	1		981	G -> A	None	AAG -> AAA	196	SNP (transition)	10.7	2.7e-46	21	none	0.714	A	0.107
	SCV		SCV_B		13498 - 13498	1		5603	-C	Frame Shift		1577	Deletion	1.3	3.7e-13	21	none	0.905		0.013
	SCV		SCV_B	A	289 - 288	0		142	(A)6 -> (A)7	Frame Shift		195	Insertion (tandem repeat)	10.3	8.9e-42	20	none	0.85	A	0.103
	SCV		SCV_B		523 - 523	1		376	#NAME?	Frame Shift		115	Deletion	17.4	8.7e-29	20	none	0.85		0.174
	SCV		SCV_B		1108 - 1108	1		961	#NAME?	Frame Shift		156	Deletion	12.8	6.8e-32	20	none	0.9		0.128
	SCV		SCV_B		1616 - 1616	1			#NAME?			306	Deletion	6.5	4.8e-20	20	none	0.95		0.065
	SCV		SCV_B		1775 - 1775	1			(A)4 -> (A)3			183	Deletion (tandem repeat)	10.9	1.5e-24	20	none	0.6		0.109
	SCV		SCV_B		3044 - 3044	1			#NAME?			173	Deletion	11.6	5.2e-27	20	none	0.65		0.116
	SCV		SCV_B		4343 - 4343	1			(T)3 -> (T)2			391	Deletion (tandem repeat)	5.1	5.7e-18	20	none	0.8		0.051
	SCV		SCV_B		5444 - 5444	1			(T)3 -> (T)2			226	Deletion (tandem repeat)	8.8	6e-17	20	none	0.8		0.088
	SCV		SCV_B		5664 - 5665	2		215	#NAME?	Frame Shift		166 -> 171	Deletion		6.4e-31	20	none	66.7% -> 71.4%		11.7% -> 12.0%
	SCV		SCV_B		6475 - 6475	1		1026	(G)4 -> (G)3	Frame Shift		217	Deletion (tandem repeat)	9.2	7.1e-33	20	none	0.84		0.092
	SCV		SCV_B		8879 - 8879	1		984	(G)4 -> (G)3	Frame Shift		201	Deletion (tandem repeat)	10	1e-23	20	none	0.5		0.1
	SCV		SCV_B		392 - 392	1		245	(A)3 -> (A)2	Frame Shift		164	Deletion (tandem repeat)	11.6	2.2e-31	19	none	0.737		0.116
	SCV		SCV_B		1976 - 1976	1		119	(A)3 -> (A)2	Frame Shift		142	Deletion (tandem repeat)	13.4	9.1e-18	19	none	1		0.134
	SCV		SCV_B		1976 - 1976	1		39	(A)3 -> (A)2	Frame Shift		142	Deletion (tandem repeat)	13.4	9.1e-18	19	none	1		0.134
	SCV		SCV_B		2281 - 2281	1		344	#NAME?	Frame Shift		194	Deletion	9.8	6.3e-30	19	none	0.895		0.098
	SCV		SCV_B		3008 - 3008	1			(T)3 -> (T)2			165	Deletion (tandem repeat)	11.5	3.8e-20	19	none	0.579		0.115
	SCV		SCV_B		3214 - 3214	1			(T)3 -> (T)2			199	Deletion (tandem repeat)	9.5	1.4e-18	19	none	0.842		0.095
	SCV		SCV_B		3813 - 3813	1		355	#NAME?	Frame Shift		170	Deletion	11.2	3.5e-29	19	none	0.895		0.112
	SCV		SCV_B		7540 - 7540	1		78	#NAME?	Frame Shift		202	Deletion	9.4	5.6e-24	19	none	0.895		0.094
	SCV		SCV_B		8911 - 8911	1		1016	(A)5 -> (A)4	Frame Shift		203	Deletion (tandem repeat)	9.4	6.2e-24	19	none	0.526		0.094
	SCV		SCV_B		9420 - 9420	1		1525	(T)3 -> (T)2	Frame Shift		163	Deletion (tandem repeat)	11.7	4.3e-22	19	none	0.895		0.117
	SCV		SCV_B		9705 - 9705	1		1810	#NAME?	Frame Shift		159	Deletion	11.9	5.1e-26	19	none	0.579		0.119
	SCV		SCV_B		9920 - 9920	1		2025	(G)4 -> (G)3	Frame Shift		170	Deletion (tandem repeat)	11.2	5.8e-26	19	none	0.8		0.112
	SCV		SCV_B		1955 - 1955	1		98	(T)4 -> (T)3	Truncation		162	Deletion (tandem repeat)	11.1	1.9e-15	18	none	1		0.111
	SCV		SCV_B		1955 - 1955	1		18	(T)4 -> (T)3	Frame Shift		162	Deletion (tandem repeat)	11.1	1.9e-15	18	none	1		0.111
	SCV		SCV_B		2785 - 2785	1		848	(C)3 -> (C)2	Frame Shift		143	Deletion (tandem repeat)	12.6	1.3e-21	18	none	0.889		0.126
	SCV		SCV_B		3572 - 3572	1		114	(T)3 -> (T)2	Frame Shift		152	Deletion (tandem repeat)	11.8	2e-26	18	none	0.944		0.118
	SCV		SCV_B		3661 - 3661	1		203	(A)3 -> (A)2	Frame Shift		315	Deletion (tandem repeat)	5.7	5.3e-09	18	none	0.833		0.057
	SCV		SCV_B		4069 - 4069	1		611	(G)3 -> (G)2	Frame Shift		183	Deletion (tandem repeat)	9.8	2.1e-21	18	none	0.667		0.098
	SCV		SCV_B		4284 - 4284	1			#NAME?			229	Deletion	7.9	1.7e-14	18	none	0.833		0.079
	SCV		SCV_B		4920 - 4920	1		236	(G)3 -> (G)2	Frame Shift		200	Deletion (tandem repeat)	9	5.6e-26	18	none	0.778		0.09
	SCV		SCV_B		5743 - 5743	1		294	(T)3 -> (T)2	Frame Shift		194	Deletion (tandem repeat)	9.3	1.9e-24	18	none	0.778		0.093
	SCV		SCV_B		7104 - 7104	1		1655	(T)3 -> (T)2	Truncation		91	Deletion (tandem repeat)	19.8	6.3e-29	18	none	0.889		0.198
	SCV		SCV_B		7492 - 7492	1		30	(A)4 -> (A)3	Frame Shift		184	Deletion (tandem repeat)	9.8	1.2e-26	18	none	0.778		0.098
	SCV		SCV_B	A	8876 - 8875	0		981	(A)5 -> (A)6	Frame Shift		195	Insertion (tandem repeat)	9.2	6.8e-37	18	none	0.556	A	0.092
	SCV		SCV_B		9198 - 9198	1		1303	#NAME?	Frame Shift		136	Deletion	13.2	6.7e-31	18	none	0.556		0.132
	SCV		SCV_B		9874 - 9874	1		1979	(T)3 -> (T)2	Truncation		170	Deletion (tandem repeat)	10.6	1.7e-18	18	none	0.833		0.106
	SCV		SCV_B		10819 - 10819	1		2924	(A)3 -> (A)2	Frame Shift		131	Deletion (tandem repeat)	13.7	1.4e-20	18	none	1		0.137
	SCV		SCV_B		12304 - 12304	1		4409	#NAME?	Frame Shift		74	Deletion	24.3	1.6e-32	18	none	0.611		0.243
	SCV		SCV_B		373 - 373	1		226	(T)3 -> (T)2	Frame Shift		179	Deletion (tandem repeat)	9.5	1.1e-26	17	none	0.882		0.095
	SCV		SCV_B		385 - 385	1		238	-C	Frame Shift		163	Deletion	10.4	8.6e-31	17	none	0.882		0.104
	SCV		SCV_B	A	1416 - 1415	0		1269	(A)5 -> (A)6	Frame Shift		247	Insertion (tandem repeat)	6.9	9.1e-38	17	none	0.647	A	0.069
	SCV		SCV_B		1706 - 1706	1			#NAME?			234	Deletion	7.3	5.3e-23	17	none	0.765		0.073
	SCV		SCV_B		1746 - 1746	1			#NAME?			188	Deletion	9	8.8e-15	17	none	0.941		0.09
	SCV		SCV_B		1808 - 1808	1			(T)3 -> (T)2			173	Deletion (tandem repeat)	9.8	5.3e-17	17	none	0.882		0.098
	SCV		SCV_B	TGA	2912 - 2911	0	D -> DD	975	(GAT)4 -> (GAT)5	Insertion	GAC -> GAT,GAC	136	Insertion (tandem repeat)	12.5	1.1e-40	17	none	0.588	TGA	0.125
	SCV		SCV_B	A	3272 - 3272	1			C -> A			212	SNP (transversion)	8	6.2e-39	17	none	0.824	A	0.08
	SCV		SCV_B		3653 - 3653	1		195	(G)4 -> (G)3	Frame Shift		319	Deletion (tandem repeat)	5.3	2.1e-17	17	none	0.529		0.053
	SCV		SCV_B		3773 - 3773	1		315	#NAME?	Frame Shift		227	Deletion	7.5	5e-15	17	none	0.588		0.075
	SCV		SCV_B		4002 - 4003	2		544	(GA)3 -> (GA)2	Frame Shift		172	Deletion (tandem repeat)	9.9	2.5e-20	17	none	0.882		0.099
	SCV		SCV_B		5029 - 5029	1		345	(G)5 -> (G)4	Frame Shift		166	Deletion (tandem repeat)	10.2	6.9e-25	17	none	0.667		0.102
	SCV		SCV_B		5691 - 5691	1		242	#NAME?	Frame Shift		179	Deletion	9.5	4.5e-30	17	none	0.824		0.095
	SCV		SCV_B		6804 - 6804	1		1355	(A)3 -> (A)2	Frame Shift		269	Deletion (tandem repeat)	6.3	2.7e-20	17	none	0.588		0.063
	SCV		SCV_B		8862 - 8862	1		967	#NAME?	Frame Shift		185	Deletion	9.2	8.1e-30	17	none	0.882		0.092
	SCV		SCV_B		9659 - 9659	1		1764	(T)3 -> (T)2	Frame Shift		144	Deletion (tandem repeat)	11.8	1.1e-21	17	none	0.765		0.118
	SCV		SCV_B		10190 - 10190	1		2295	(T)3 -> (T)2	Frame Shift		144	Deletion (tandem repeat)	11.8	2.3e-18	17	none	0.882		0.118
	SCV		SCV_B	G	10679 - 10679	1		2784	A -> G	None	GCA -> GCG	135	SNP (transition)	12.6	4.9e-39	17	none	0.706	G	0.126
	SCV		SCV_B		10943 - 10943	1		3048	(A)3 -> (A)2	Frame Shift		125	Deletion (tandem repeat)	13.6	4.2e-21	17	none	0.941		0.136
	SCV		SCV_B	G	11591 - 11591	1		3696	T -> G	None	TCT -> TCG	1480	SNP (transversion)	1.1	8e-18	17	none	0.588	G	0.011
	SCV		SCV_B		248 - 248	1		101	#NAME?	Frame Shift		170	Deletion	9.4	2.5e-28	16	none	0.875		0.094
	SCV		SCV_B		1436 - 1437	2		1289	(GA)3 -> (GA)2	Frame Shift		229 -> 230	Deletion (tandem repeat)	7	5.3e-23	16	none	0.938		0.07
	SCV		SCV_B		1917 - 1917	1		60	(T)3 -> (T)2	Frame Shift		195	Deletion (tandem repeat)	8.2	6.5e-18	16	none	0.75		0.082
	SCV		SCV_B		2085 - 2085	1		228	#NAME?	Truncation		147	Deletion	10.9	2.2e-29	16	none	0.813		0.109
	SCV		SCV_B		2085 - 2085	1		148	#NAME?	Frame Shift		147	Deletion	10.9	2.2e-29	16	none	0.813		0.109
	SCV		SCV_B		2729 - 2729	1		792	(G)4 -> (G)3	Frame Shift		144	Deletion (tandem repeat)	11.1	3.7e-25	16	none	0.762		0.111
	SCV		SCV_B		3671 - 3671	1		213	#NAME?	Frame Shift		307	Deletion	5.2	8.4e-15	16	none	0.688		0.052
	SCV		SCV_B	A	3709 - 3708	0		251	(A)3 -> (A)4	Frame Shift		303	Insertion (tandem repeat)	5.3	2.2e-27	16	none	0.813	A	0.053
	SCV		SCV_B		3921 - 3921	1		463	#NAME?	Frame Shift		174	Deletion	9.2	4.1e-14	16	none	0.813		0.092
	SCV		SCV_B	G	5649 - 5649	1	E -> G	200	A -> G	Substitution	GAG -> GGG	148	SNP (transition)	10.8	4.1e-34	16	none	0.75	G	0.108
	SCV		SCV_B		8534 - 8534	1		639	(A)3 -> (A)2	Frame Shift		160	Deletion (tandem repeat)	10	9.4e-18	16	none	0.75		0.1
	SCV		SCV_B		8809 - 8809	1		914	(T)3 -> (T)2	Frame Shift		152	Deletion (tandem repeat)	10.5	8.4e-23	16	none	0.875		0.105
	SCV		SCV_B		9925 - 9925	1		2030	(G)3 -> (G)2	Frame Shift		168	Deletion (tandem repeat)	9.5	1.2e-23	16	none	0.938		0.095
	SCV		SCV_B		11308 - 11308	1		3413	(G)3 -> (G)2	Frame Shift		1195	Deletion (tandem repeat)	1.3	5.2e-09	16	none	0.625		0.013
	SCV		SCV_B		12526 - 12526	1		4631	#NAME?	Truncation		79	Deletion	20.3	1.8e-24	16	none	0.688		0.203
	SCV		SCV_B	T	14558 - 14558	1			G -> T			147	SNP (transversion)	10.9	2.8e-12	16	none	0.75	T	0.109
	SCV		SCV_B	A	44908	0			(A)3 -> (A)4			234	Insertion (tandem repeat)	6.4	1.4e-22	15	none	0.933	A	0.064
	SCV		SCV_B		1260 - 1260	1		1113	-C	Frame Shift		193	Deletion	7.8	1.6e-16	15	none	0.733		0.078
	SCV		SCV_B		1414 - 1415	2		1267	#NAME?	Frame Shift		247 -> 250	Deletion		7.3e-15	15	none	66.7% -> 81.8%		6.0% -> 6.1%
	SCV		SCV_B		2127 - 2127	1		270	#NAME?	Frame Shift		157	Deletion	9.6	6.9e-18	15	none	0.933		0.096
	SCV		SCV_B		2127 - 2127	1		190	#NAME?	Frame Shift		157	Deletion	9.6	6.9e-18	15	none	0.933		0.096
	SCV		SCV_B		2502 - 2502	1		565	#NAME?	Frame Shift		130	Deletion	11.5	1.1e-17	15	none	0.733		0.115
	SCV		SCV_B		3903 - 3903	1		445	(A)5 -> (A)4	Frame Shift		182	Deletion (tandem repeat)	8.2	7.8e-20	15	none	0.667		0.082
	SCV		SCV_B		3941 - 3941	1		483	-C	Frame Shift		156	Deletion	9.6	2.2e-19	15	none	1		0.096
	SCV		SCV_B		5091 - 5091	1		407	-C	Frame Shift		156	Deletion	9.6	6.3e-18	15	none	0.8		0.096
	SCV		SCV_B		7702 - 7702	1			#NAME?			161	Deletion	9.3	1.2e-20	15	none	0.8		0.093
	SCV		SCV_B		9235 - 9235	1		1340	-C	Frame Shift		160	Deletion	9.4	1.1e-20	15	none	0.867		0.094
	SCV		SCV_B		9568 - 9568	1		1673	#NAME?	Frame Shift		163	Deletion	9.2	4.8e-22	15	none	1		0.092
	SCV		SCV_B		9835 - 9835	1		1940	(T)3 -> (T)2	Truncation		167	Deletion (tandem repeat)	9	2.1e-20	15	none	0.733		0.09
	SCV		SCV_B		9860 - 9860	1		1965	(T)3 -> (T)2	Frame Shift		167	Deletion (tandem repeat)	9	2.1e-10	15	none	0.8		0.09
	SCV		SCV_B		10123 - 10123	1		2228	#NAME?	Frame Shift		152	Deletion	9.9	4.2e-18	15	none	0.933		0.099
	SCV		SCV_B		10965 - 10965	1		3070	-C	Frame Shift		561	Deletion	2.7	1.2e-12	15	none	0.933		0.027
	SCV		SCV_B		12263 - 12263	1		4368	(T)3 -> (T)2	Frame Shift		72	Deletion (tandem repeat)	20.8	3.4e-29	15	none	0.733		0.208
	SCV		SCV_B		1072 - 1072	1		925	#NAME?	Frame Shift		158	Deletion	8.9	1.4e-24	14	none	0.714		0.089
	SCV		SCV_B		1662 - 1662	1			#NAME?			269	Deletion	5.2	8.3e-16	14	none	0.929		0.052
	SCV		SCV_B		1688 - 1688	1			#NAME?			249	Deletion	5.6	9.3e-22	14	none	0.929		0.056
	SCV		SCV_B		1880 - 1880	1		23	(A)3 -> (A)2	Frame Shift		204	Deletion (tandem repeat)	6.9	4.1e-12	14	none	0.929		0.069
	SCV		SCV_B		1922 - 1922	1		65	(A)3 -> (A)2	Frame Shift		186	Deletion (tandem repeat)	7.5	1.1e-16	14	none	0.857		0.075
	SCV		SCV_B		2367 - 2367	1		430	#NAME?	Frame Shift		186	Deletion	7.5	8.5e-21	14	none	0.929		0.075
	SCV		SCV_B		3472 - 3472	1		14	#NAME?	Frame Shift		184	Deletion	7.6	1.7e-19	14	none	0.929		0.076
	SCV		SCV_B		3639 - 3639	1		181	-C	Frame Shift		242	Deletion	5.8	4.3e-15	14	none	0.571		0.058
	SCV		SCV_B		4143 - 4143	1		685	#NAME?	Frame Shift		193	Deletion	7.3	9.1e-14	14	none	0.857		0.073
	SCV		SCV_B		4215 - 4215	1			(T)3 -> (T)2			232	Deletion (tandem repeat)	6	5.3e-14	14	none	0.643		0.06
	SCV		SCV_B	T	5038 - 5038	1		354	C -> T	None	GAC -> GAT	152	SNP (transition)	9.2	3.4e-33	14	none	0.857	T	0.092
	SCV		SCV_B		5309 - 5309	1			(T)3 -> (T)2			165	Deletion (tandem repeat)	8.5	2.2e-13	14	none	1		0.085
	SCV		SCV_B		6149 - 6149	1		700	(T)4 -> (T)3	Frame Shift		499	Deletion (tandem repeat)	2.8	2.4e-08	14	none	0.929		0.028
	SCV		SCV_B		6498 - 6498	1		1049	#NAME?	Frame Shift		218	Deletion	6.4	8.1e-20	14	none	0.857		0.064
	SCV		SCV_B		7568 - 7568	1		106	#NAME?	Frame Shift		192	Deletion	7.3	1.3e-20	14	none	0.857		0.073
	SCV		SCV_B		8162 - 8162	1		267	(T)4 -> (T)3	Frame Shift		158	Deletion (tandem repeat)	8.9	2e-20	14	none	0.857		0.089
	SCV		SCV_B		8469 - 8469	1		574	(G)3 -> (G)2	Frame Shift		470	Deletion (tandem repeat)	3	3.6e-15	14	none	0.714		0.03
	SCV		SCV_B		9301 - 9301	1		1406	(A)3 -> (A)2	Frame Shift		209	Deletion (tandem repeat)	6.7	1.3e-14	14	none	0.786		0.067
	SCV		SCV_B	GAA	9558 - 9560	3	R -> E	1663	CGG -> GAA	Substitution	CGG -> GAA	163 -> 167	Substitution		5e-27	14	none	51.2% -> 100.0%	GAA	8.4% -> 8.6%
	SCV		SCV_B		10388 - 10388	1		2493	(A)3 -> (A)2	Frame Shift		124	Deletion (tandem repeat)	11.3	1.4e-20	14	none	0.5		0.113
	SCV		SCV_B		10394 - 10394	1		2499	#NAME?	Truncation		124	Deletion	11.3	2.4e-23	14	none	0.714		0.113
	SCV		SCV_B		10720 - 10720	1		2825	(C)4 -> (C)3	Frame Shift		133	Deletion (tandem repeat)	10.5	1.1e-25	14	none	0.5		0.105
	SCV		SCV_B		10828 - 10828	1		2933	(A)5 -> (A)4	Frame Shift		128	Deletion (tandem repeat)	10.9	1.2e-17	14	none	0.857		0.109
	SCV		SCV_B		1019 - 1019	1		872	#NAME?	Frame Shift		163	Deletion	8	6.3e-16	13	none	0.923		0.08
	SCV		SCV_B		3257 - 3257	1			#NAME?			218	Deletion	6	2.8e-14	13	none	0.769		0.06
	SCV		SCV_B	G	3263 - 3263	1			T -> G			213	SNP (transversion)	6.1	1.6e-28	13	none	0.769	G	0.061
	SCV		SCV_B		4041 - 4041	1		583	(C)3 -> (C)2	Frame Shift		177	Deletion (tandem repeat)	7.3	5.9e-13	13	none	0.846		0.073
	SCV		SCV_B		5042 - 5042	1		358	(G)4 -> (G)3	Frame Shift		153	Deletion (tandem repeat)	8.5	9e-14	13	none	0.846		0.085
	SCV		SCV_B		5328 - 5328	1			(T)3 -> (T)2			169	Deletion (tandem repeat)	7.7	1.5e-09	13	none	0.538		0.077
	SCV		SCV_B		7690 - 7690	1			(G)3 -> (G)2			158	Deletion (tandem repeat)	8.2	6.2e-20	13	none	1		0.082
	SCV		SCV_B		7949 - 7949	1		54	(A)3 -> (A)2	Frame Shift		110	Deletion (tandem repeat)	11.8	4.7e-22	13	none	0.923		0.118
	SCV		SCV_B		8601 - 8601	1		706	(G)4 -> (G)3	Frame Shift		171	Deletion (tandem repeat)	7.6	1.2e-15	13	none	0.923		0.076
	SCV		SCV_B		8923 - 8923	1		1028	(A)3 -> (A)2	Frame Shift		199	Deletion (tandem repeat)	6.5	8.5e-15	13	none	0.923		0.065
	SCV		SCV_B		9004 - 9004	1		1109	-C	Frame Shift		138	Deletion	9.4	1e-20	13	none	1		0.094
	SCV		SCV_B		9041 - 9041	1		1146	(A)3 -> (A)2	Frame Shift		125	Deletion (tandem repeat)	10.4	1.1e-13	13	none	0.923		0.104
	SCV		SCV_B		9325 - 9325	1		1430	-C	Frame Shift		219	Deletion	5.9	8.8e-17	13	none	0.846		0.059
	SCV		SCV_B		9749 - 9749	1		1854	(G)3 -> (G)2	Frame Shift		154	Deletion (tandem repeat)	8.4	1.7e-12	13	none	0.692		0.084
	SCV		SCV_B		9970 - 9970	1		2075	(A)3 -> (A)2	Frame Shift		167	Deletion (tandem repeat)	7.8	8.6e-16	13	none	0.692		0.078
	SCV		SCV_B		10508 - 10508	1		2613	(G)4 -> (G)3	Frame Shift		119	Deletion (tandem repeat)	10.9	2.7e-20	13	none	0.692		0.109
	SCV		SCV_B		10663 - 10663	1		2768	-C	Frame Shift		137	Deletion	9.5	9.2e-21	13	none	0.846		0.095
	SCV		SCV_B		13012 - 13012	1		5117	(G)3 -> (G)2	Frame Shift		103	Deletion (tandem repeat)	12.6	1.9e-22	13	none	0.615		0.126
	SCV		SCV_B		14202 - 14202	1			#NAME?			985	Deletion	1.3	7.8e-10	13	none	0.846		0.013
	SCV		SCV_B		226 - 226	1		79	-C	Frame Shift		151	Deletion	7.9	2.5e-18	12	none	0.5		0.079
	SCV		SCV_B		967 - 967	1		820	#NAME?	Frame Shift		162	Deletion	7.4	1.4e-15	12	none	0.833		0.074
	SCV		SCV_B	C	1169 - 1169	1	E -> A	1022	A -> C	Substitution	GAG -> GCG	154	SNP (transversion)	7.8	5.6e-23	12	none	1	C	0.078
	SCV		SCV_B	CT	1173 - 1173	1		1026	G -> CT	Truncation		156	Insertion	7.7	1.7e-26	12	none	1	CT	0.077
	SCV		SCV_B		1322 - 1322	1		1175	(A)5 -> (A)4	Frame Shift		224	Deletion (tandem repeat)	5.4	1.3e-11	12	none	0.5		0.054
	SCV		SCV_B		1587 - 1587	1			(T)3 -> (T)2			270	Deletion (tandem repeat)	4.4	1.2e-10	12	none	0.917		0.044
	SCV		SCV_B		1701 - 1701	1			#NAME?			237	Deletion	5.1	2.6e-18	12	none	0.833		0.051
	SCV		SCV_B		3141 - 3141	1			(T)3 -> (T)2			207	Deletion (tandem repeat)	5.8	1.2e-16	12	none	0.75		0.058
	SCV		SCV_B		3314 - 3314	1			(A)4 -> (A)3			210	Deletion (tandem repeat)	5.7	6.3e-12	12	none	1		0.057
	SCV		SCV_B	A	3650 - 3649	0		192	#NAME?	Frame Shift		314	Insertion	3.8	9.1e-23	12	none	0.75	A	0.038
	SCV		SCV_B		4328 - 4328	1			#NAME?			213	Deletion	5.6	3.7e-14	12	none	0.5		0.056
	SCV		SCV_B		4743 - 4743	1		59	#NAME?	Truncation		651	Deletion	1.8	4.3e-13	12	none	0.917		0.018
	SCV		SCV_B	T	5486 - 5485	0		37	(T)5 -> (T)6	Frame Shift		219	Insertion (tandem repeat)	5.5	4.3e-21	12	none	0.583	T	0.055
	SCV		SCV_B		5655 - 5655	1		206	#NAME?	Frame Shift		156	Deletion	7.7	1.6e-20	12	none	0.917		0.077
	SCV		SCV_B		5755 - 5755	1		306	#NAME?	Truncation		189	Deletion	6.3	8.7e-15	12	none	1		0.063
	SCV		SCV_B		7156 - 7156	1		1707	#NAME?	Extension		85	Deletion	14.1	4.6e-19	12	none	0.833		0.141
	SCV		SCV_B		7428 - 7428	1			#NAME?			158	Deletion	7.6	6.7e-17	12	none	1		0.076
	SCV		SCV_B		7848 - 7848	1			(C)3 -> (C)2			131	Deletion (tandem repeat)	9.2	2.2e-14	12	none	0.833		0.092
	SCV		SCV_B		8121 - 8121	1		226	#NAME?	Frame Shift		143	Deletion	8.4	1.3e-18	12	none	0.833		0.084
	SCV		SCV_B		8172 - 8172	1		277	#NAME?	Frame Shift		157	Deletion	7.6	2e-13	12	none	0.75		0.076
	SCV		SCV_B		8471 - 8471	1		576	#NAME?	Frame Shift		443	Deletion	2.7	9.9e-13	12	none	0.833		0.027
	SCV		SCV_B		8957 - 8957	1		1062	(T)3 -> (T)2	Frame Shift		188	Deletion (tandem repeat)	6.4	1.7e-12	12	none	0.917		0.064
	SCV		SCV_B	C	9270 - 9270	1	D -> H	1375	G -> C	Substitution	GAT -> CAT	178	SNP (transversion)	6.7	5.6e-27	12	none	0.917	C	0.067
	SCV		SCV_B		9426 - 9426	1		1531	#NAME?	Frame Shift		158	Deletion	7.6	2.2e-13	12	none	0.917		0.076
	SCV		SCV_B		10055 - 10055	1		2160	(T)3 -> (T)2	Frame Shift		139	Deletion (tandem repeat)	8.6	2.1e-16	12	none	0.75		0.086
	SCV		SCV_B	A	10203 - 10203	1	V -> M	2308	G -> A	Substitution	GTG -> ATG	148	SNP (transition)	8.1	1.4e-25	12	none	1	A	0.081
	SCV		SCV_B		10888 - 10888	1		2993	#NAME?	Frame Shift		150	Deletion	8	3.5e-17	12	none	0.75		0.08
	SCV		SCV_B		11389 - 11389	1		3494	(A)3 -> (A)2	Frame Shift		187	Deletion (tandem repeat)	6.4	3.8e-09	12	none	0.917		0.064
	SCV		SCV_B		13265 - 13266	2		5370	(GA)4 -> (GA)3	Frame Shift		72	Deletion (tandem repeat)	16.7	5.5e-20	12	none	0.667		0.167
	SCV		SCV_B		15 - 15	1			#NAME?			235	Deletion	4.7	3.6e-11	11	none	1		0.047
	SCV		SCV_B		357 - 357	1		210	(T)4 -> (T)3	Frame Shift		184	Deletion (tandem repeat)	6	2.9e-11	11	none	1		0.06
	SCV		SCV_B		1009 - 1009	1		862	(G)3 -> (G)2	Frame Shift		159	Deletion (tandem repeat)	6.9	5.9e-12	11	none	0.909		0.069
	SCV		SCV_B		1518 - 1518	1		1371	#NAME?	Truncation		212	Deletion	5.2	1e-12	11	none	0.909		0.052
	SCV		SCV_B		1713 - 1713	1			#NAME?			231	Deletion	4.8	1.9e-14	11	none	0.727		0.048
	SCV		SCV_B		2015 - 2015	1		158	(T)4 -> (T)3	Truncation		136	Deletion (tandem repeat)	8.1	9.2e-14	11	none	0.545		0.081
	SCV		SCV_B		2015 - 2015	1		78	(T)4 -> (T)3	Frame Shift		136	Deletion (tandem repeat)	8.1	9.2e-14	11	none	0.545		0.081
	SCV		SCV_B	G	2671 - 2671	1	P -> R	734	C -> G	Substitution	CCG -> CGG	173	SNP (transversion)	6.4	2.3e-22	11	none	1	G	0.064
	SCV		SCV_B		3614 - 3615	2		156	#NAME?	Frame Shift		130 -> 139	Deletion		6.8e-17	11	none	55.8% -> 63.6%		7.9% -> 8.5%
	SCV		SCV_B	T	4825 - 4825	1		141	A -> T	None	GGA -> GGT	130	SNP (transversion)	8.5	8.9e-24	11	none	0.909	T	0.085
	SCV		SCV_B		4827 - 4827	1		143	#NAME?	Frame Shift		133	Deletion	8.3	7.2e-14	11	none	0.909		0.083
	SCV		SCV_B		4916 - 4916	1		232	#NAME?	Frame Shift		203	Deletion	5.4	8.3e-11	11	none	0.818		0.054
	SCV		SCV_B		5085 - 5085	1		401	(C)3 -> (C)2	Frame Shift		152	Deletion (tandem repeat)	7.2	4.1e-11	11	none	0.818		0.072
	SCV		SCV_B		5142 - 5142	1		458	(G)3 -> (G)2	Frame Shift		149	Deletion (tandem repeat)	7.4	2.9e-12	11	none	0.909		0.074
	SCV		SCV_B		5775 - 5775	1		326	#NAME?	Frame Shift		177	Deletion	6.2	1e-15	11	none	0.909		0.062
	SCV		SCV_B		6377 - 6377	1		928	#NAME?	Frame Shift		160	Deletion	6.9	3.3e-16	11	none	0.818		0.069
	SCV		SCV_B		7194 - 7194	1			#NAME?			89	Deletion	12.4	5.2e-18	11	none	0.909		0.124
	SCV		SCV_B		7316 - 7316	1			(A)4 -> (A)3			130	Deletion (tandem repeat)	8.5	9.7e-09	11	none	1		0.085
	SCV		SCV_B	C	7398 - 7398	1			T -> C			138	SNP (transition)	8	1.1e-25	11	none	0.545	C	0.08
	SCV		SCV_B		8174 - 8174	1		279	#NAME?	Frame Shift		157	Deletion	7	2.7e-16	11	none	1		0.07
	SCV		SCV_B		8187 - 8187	1		292	(A)5 -> (A)4	Frame Shift		135	Deletion (tandem repeat)	8.1	7.1e-15	11	none	0.636		0.081
	SCV		SCV_B		8630 - 8630	1		735	(T)3 -> (T)2	Frame Shift		163	Deletion (tandem repeat)	6.7	5.8e-14	11	none	1		0.067
	SCV		SCV_B	C	9268 - 9268	1	E -> A	1373	A -> C	Substitution	GAA -> GCA	178	SNP (transversion)	6.2	3.9e-21	11	none	0.909	C	0.062
	SCV		SCV_B	G	9441 - 9441	1	L -> V	1546	C -> G	Substitution	CTC -> GTC	170	SNP (transversion)	6.5	3.6e-19	11	none	1	G	0.065
	SCV		SCV_B		10438 - 10438	1		2543	(A)3 -> (A)2	Frame Shift		142	Deletion (tandem repeat)	7.7	1e-15	11	none	1		0.077
	SCV		SCV_B		10951 - 10951	1		3056	(A)3 -> (A)2	Frame Shift		137	Deletion (tandem repeat)	8	1.5e-10	11	none	0.818		0.08
	SCV		SCV_B		11377 - 11377	1		3482	(A)3 -> (A)2	Frame Shift		202	Deletion (tandem repeat)	5.4	7.9e-11	11	none	0.909		0.054
	SCV		SCV_B	G	11504 - 11504	1		3609	A -> G	None	AGA -> AGG	207	SNP (transition)	5.3	2.1e-20	11	none	0.727	G	0.053
	SCV		SCV_B		13093 - 13093	1		5198	#NAME?	Frame Shift		101	Deletion	10.9	2.7e-16	11	none	0.818		0.109
	SCV		SCV_B		221 - 221	1		74	(C)3 -> (C)2	Frame Shift		147	Deletion (tandem repeat)	6.8	8.1e-15	10	none	0.5		0.068
	SCV		SCV_B		1154 - 1154	1		1007	(G)3 -> (G)2	Frame Shift		156	Deletion (tandem repeat)	6.4	1.3e-12	10	none	0.8		0.064
	SCV		SCV_B		1812 - 1812	1			#NAME?			178	Deletion	5.6	4.2e-10	10	none	0.8		0.056
	SCV		SCV_B		2031 - 2031	1		174	#NAME?	Truncation		131	Deletion	7.6	2e-11	10	none	1		0.076
	SCV		SCV_B		2031 - 2031	1		94	#NAME?	Frame Shift		131	Deletion	7.6	2e-11	10	none	1		0.076
	SCV		SCV_B		2327 - 2327	1		390	#NAME?	Frame Shift		200	Deletion	5	1.5e-10	10	none	0.9		0.05
	SCV		SCV_B		2348 - 2348	1		411	-C	Frame Shift		176	Deletion	5.7	5.4e-16	10	none	0.6		0.057
	SCV		SCV_B		2404 - 2404	1		467	(A)3 -> (A)2	Frame Shift		184	Deletion (tandem repeat)	5.4	8.4e-16	10	none	0.8		0.054
	SCV		SCV_B		2662 - 2662	1		725	#NAME?	Frame Shift		166	Deletion	6	2.8e-14	10	none	0.8		0.06
	SCV		SCV_B		3107 - 3107	1			#NAME?			199	Deletion	5	9e-08	10	none	0.8		0.05
	SCV		SCV_B	G	3253 - 3253	1			T -> G			213	SNP (transversion)	4.7	4.1e-21	10	none	0.8	G	0.047
	SCV		SCV_B	A	3278 - 3277	0			#NAME?			217	Insertion	4.6	4.8e-18	10	none	0.5	A	0.046
	SCV		SCV_B	A	3281 - 3281	1			C -> A			210	SNP (transversion)	4.8	3.4e-18	10	none	0.5	A	0.048
	SCV		SCV_B	A	3283 - 3283	1			G -> A			214	SNP (transition)	4.7	4.3e-21	10	none	0.6	A	0.047
	SCV		SCV_B		3596 - 3596	1		138	#NAME?	Frame Shift		152	Deletion	6.6	1.1e-13	10	none	1		0.066
	SCV		SCV_B	A	3761 - 3761	1		303	G -> A	None	ACG -> ACA	302	SNP (transition)	3.3	1.3e-15	10	none	0.6	A	0.033
	SCV		SCV_B	G	3767 - 3767	1		309	C -> G	None	TCC -> TCG	227	SNP (transversion)	4.4	7.7e-19	10	none	0.8	G	0.044
	SCV		SCV_B	A	3783 - 3782	0		325	(A)4 -> (A)5	Frame Shift		221	Insertion (tandem repeat)	4.5	5.8e-18	10	none	1	A	0.045
	SCV		SCV_B		3998 - 3998	1		540	#NAME?	Frame Shift		174	Deletion	5.7	2.1e-07	10	none	0.6		0.057
	SCV		SCV_B		5344 - 5344	1			-C			176	Deletion	5.7	4.5e-12	10	none	0.6		0.057
	SCV		SCV_B	G	5349 - 5349	1			T -> G			183	SNP (transversion)	5.5	8.6e-20	10	none	0.6	G	0.055
	SCV		SCV_B		5868 - 5869	2		419	(GA)3 -> (GA)2	Frame Shift		148 -> 151	Deletion (tandem repeat)		7.9e-13	10	none	90.9% -> 100.0%		6.6% -> 6.8%
	SCV		SCV_B	T	7288 - 7288	1			C -> T			113	SNP (transition)	8.8	5.7e-17	10	none	0.6	T	0.088
	SCV		SCV_B		7353 - 7353	1			(A)4 -> (A)3			130	Deletion (tandem repeat)	7.7	1.9e-11	10	none	0.7		0.077
	SCV		SCV_B		7448 - 7448	1			(A)3 -> (A)2			155	Deletion (tandem repeat)	6.5	1.2e-11	10	none	0.9		0.065
	SCV		SCV_B		7481 - 7481	1		19	-C	Frame Shift		183	Deletion	5.5	5.5e-10	10	none	0.8		0.055
	SCV		SCV_B	A	8020 - 8020	1	A -> D	125	C -> A	Substitution	GCT -> GAT	95	SNP (transversion)	10.5	9.8e-22	10	none	0.5	A	0.105
	SCV		SCV_B		9099 - 9099	1		1204	(G)3 -> (G)2	Frame Shift		115	Deletion (tandem repeat)	8.7	5.5e-12	10	none	0.8		0.087
	SCV		SCV_B		9156 - 9156	1		1261	#NAME?	Frame Shift		132	Deletion	7.6	2.6e-14	10	none	0.9		0.076
	SCV		SCV_B	ATT	9739 - 9738	0	L -> YL	1844	(TTA)3 -> (TTA)4	Insertion	TTA -> TAT,TTA	147	Insertion (tandem repeat)	6.8	7.8e-14	10	none	1	ATT	0.068
	SCV		SCV_B	T	10313 - 10313	1		2418	C -> T	None	AGC -> AGT	119	SNP (transition)	8.4	1e-21	10	none	0.6	T	0.084
	SCV		SCV_B		301 - 301	1		154	#NAME?	Frame Shift		192	Deletion	4.7	8.9e-14	9	none	0.889		0.047
	SCV		SCV_B		1149 - 1149	1		1002	(C)3 -> (C)2	Frame Shift		154	Deletion (tandem repeat)	5.8	3e-10	9	none	1		0.058
	SCV		SCV_B		1376 - 1376	1		1229	#NAME?	Frame Shift		256	Deletion	3.5	5e-10	9	none	0.667		0.035
	SCV		SCV_B		1380 - 1380	1		1233	-C	Frame Shift		259	Deletion	3.5	5.5e-10	9	none	0.889		0.035
	SCV		SCV_B		1560 - 1560	1			#NAME?			225	Deletion	4	8.5e-09	9	none	0.889		0.04
	SCV		SCV_B		1683 - 1683	1			#NAME?			254	Deletion	3.5	1.1e-12	9	none	0.889		0.035
	SCV		SCV_B		1857 - 1857	1			(T)3 -> (T)2			193	Deletion (tandem repeat)	4.7	2.2e-09	9	none	0.889		0.047
	SCV		SCV_B		2145 - 2145	1		288	#NAME?	Frame Shift		161	Deletion	5.6	1.8e-14	9	none	0.889		0.056
	SCV		SCV_B		2145 - 2145	1		208	#NAME?	Frame Shift		161	Deletion	5.6	1.8e-14	9	none	0.889		0.056
	SCV		SCV_B		2189 - 2189	1		252	#NAME?	Frame Shift		161	Deletion	5.6	8.1e-12	9	none	0.778		0.056
	SCV		SCV_B	G	3049 - 3048	0			#NAME?			171	Insertion	5.3	1.4e-19	9	none	1	G	0.053
	SCV		SCV_B	A	3055 - 3055	1			C -> A			178	SNP (transversion)	5.1	2.6e-12	9	none	1	A	0.051
	SCV		SCV_B		3260 - 3260	1			#NAME?			222	Deletion	4.1	3.3e-13	9	none	0.667		0.041
	SCV		SCV_B	T	3649 - 3649	1	S -> L	191	C -> T	Substitution	TCG -> TTG	314	SNP (transition)	2.9	3e-09	9	none	0.778	T	0.029
	SCV		SCV_B	T	3985 - 3986	2		527	AG -> T	Frame Shift		153 -> 154	Deletion		5.4e-12	9	none	0.556	T	5.8% -> 5.9%
	SCV		SCV_B	A	4071 - 4071	1		613	C -> A	None	CGA -> AGA	181	SNP (transversion)	5	1.1e-16	9	none	0.556	A	0.05
	SCV		SCV_B		4775 - 4775	1		91	#NAME?	Frame Shift		136	Deletion	6.6	5.3e-09	9	none	0.667		0.066
	SCV		SCV_B		5187 - 5187	1		503	#NAME?	Frame Shift		138	Deletion	6.5	1.1e-10	9	none	0.889		0.065
	SCV		SCV_B		6160 - 6160	1		711	-C	Frame Shift		171	Deletion	5.3	7.7e-10	9	none	0.778		0.053
	SCV		SCV_B		6466 - 6466	1		1017	#NAME?	Frame Shift		204	Deletion	4.4	1.5e-13	9	none	0.778		0.044
	SCV		SCV_B		8704 - 8704	1		809	-C	Frame Shift		125	Deletion	7.2	4.7e-11	9	none	0.889		0.072
	SCV		SCV_B		8851 - 8851	1		956	(G)4 -> (G)3	Frame Shift		182	Deletion (tandem repeat)	4.9	1.3e-09	9	none	0.889		0.049
	SCV		SCV_B		8895 - 8895	1		1000	#NAME?	Frame Shift		199	Deletion	4.5	2.9e-09	9	none	1		0.045
	SCV		SCV_B		9263 - 9263	1		1368	#NAME?	Frame Shift		168	Deletion	5.4	6.6e-10	9	none	0.556		0.054
	SCV		SCV_B		9652 - 9652	1		1757	(G)3 -> (G)2	Frame Shift		150	Deletion (tandem repeat)	6	2.4e-10	9	none	0.667		0.06
	SCV		SCV_B		9931 - 9931	1		2036	#NAME?	Frame Shift		172	Deletion	5.2	8.1e-10	9	none	0.778		0.052
	SCV		SCV_B		9961 - 9961	1		2066	(G)3 -> (G)2	Frame Shift		171	Deletion (tandem repeat)	5.3	7.7e-10	9	none	0.556		0.053
	SCV		SCV_B	C	10212 - 10212	1		2317	T -> C	None	TTA -> CTA	146	SNP (transition)	6.2	2e-18	9	none	1	C	0.062
	SCV		SCV_B		10622 - 10622	1		2727	#NAME?	Frame Shift		132	Deletion	6.8	1.3e-12	9	none	0.889		0.068
	SCV		SCV_B		11397 - 11397	1		3502	#NAME?	Frame Shift		184	Deletion	4.9	2.7e-11	9	none	1		0.049
	SCV		SCV_B		11455 - 11455	1		3560	(T)3 -> (T)2	Truncation		155	Deletion (tandem repeat)	5.8	3.2e-10	9	none	0.889		0.058
	SCV		SCV_B	A	11527 - 11528	2		3632	TG -> A	Frame Shift		192	Deletion	4.7	3.9e-11	9	none	1	A	0.047
	SCV		SCV_B	C	11573 - 11573	1		3678	T -> C	None	AGT -> AGC	715	SNP (transition)	1.3	3.3e-12	9	none	0.556	C	0.013
	SCV		SCV_B		12626 - 12626	1		4731	-C	Frame Shift		68	Deletion	13.2	2.9e-15	9	none	0.889		0.132
	SCV		SCV_B		13838 - 13839	2		5943	(TG)3 -> (TG)2	Truncation		354 -> 362	Deletion (tandem repeat)	2.5	1e-08	9	none	0.889		0.025
	SCV		SCV_B		14181 - 14181	1			(T)4 -> (T)3			107	Deletion (tandem repeat)	8.4	1.1e-11	9	none	1		0.084
	SCV		SCV_B	A	14495 - 14495	1			G -> A			165	SNP (transition)	5.5	2.3e-14	9	none	0.667	A	0.055
	SCV		SCV_B	C	44562	1			A -> C			150	SNP (transversion)	5.3	3.2e-15	8	none	0.75	C	0.053
	SCV		SCV_B		542 - 542	1		395	#NAME?	Frame Shift		117	Deletion	6.8	1e-13	8	none	1		0.068
	SCV		SCV_B		993 - 993	1		846	(G)3 -> (G)2	Frame Shift		160	Deletion (tandem repeat)	5	1.7e-09	8	none	1		0.05
	SCV		SCV_B		1114 - 1114	1		967	-C	Frame Shift		148	Deletion	5.4	6.8e-13	8	none	0.625		0.054
	SCV		SCV_B		1966 - 1966	1		109	(C)3 -> (C)2	Frame Shift		158	Deletion (tandem repeat)	5.1	1.5e-09	8	none	0.625		0.051
	SCV		SCV_B		1966 - 1966	1		29	(C)3 -> (C)2	Frame Shift		158	Deletion (tandem repeat)	5.1	1.5e-09	8	none	0.625		0.051
	SCV		SCV_B		2229 - 2229	1		292	#NAME?	Frame Shift		166	Deletion	4.8	1.7e-12	8	none	0.875		0.048
	SCV		SCV_B	T	2243 - 2242	0		306	(T)4 -> (T)5	Frame Shift		185	Insertion (tandem repeat)	4.3	1.1e-13	8	none	0.75	T	0.043
	SCV		SCV_B	A	2376 - 2375	0		439	(A)4 -> (A)5	Frame Shift		189	Insertion (tandem repeat)	4.2	3.3e-15	8	none	0.625	A	0.042
	SCV		SCV_B		2636 - 2636	1		699	(G)3 -> (G)2	Frame Shift		158	Deletion (tandem repeat)	5.1	4.1e-14	8	none	0.5		0.051
	SCV		SCV_B	A	2684 - 2684	1	S -> R	747	T -> A	Substitution	AGT -> AGA	162	SNP (transversion)	4.9	9.5e-16	8	none	0.875	A	0.049
	SCV		SCV_B	G	2687 - 2687	1		750	T -> G	None	TCT -> TCG	163	SNP (transversion)	4.9	3.9e-14	8	none	0.75	G	0.049
	SCV		SCV_B		2714 - 2714	1		777	#NAME?	Truncation		152	Deletion	5.3	1.9e-10	8	none	0.625		0.053
	SCV		SCV_B		2794 - 2794	1		857	#NAME?	Frame Shift		150	Deletion	5.3	3.5e-08	8	none	0.75		0.053
	SCV		SCV_B		3012 - 3012	1			#NAME?			168	Deletion	4.8	4.2e-10	8	none	0.625		0.048
	SCV		SCV_B	GA	3053 - 3054	2			AC -> GA			174 -> 178	Substitution		9.3e-11	8	none	88.9% -> 100.0%	GA	4.5% -> 4.6%
	SCV		SCV_B	A	3079 - 3078	0			(A)5 -> (A)6			199	Insertion (tandem repeat)	4	5e-15	8	none	0.75	A	0.04
	SCV		SCV_B	AT	3234 - 3233	0			(TA)3 -> (TA)4			200	Insertion (tandem repeat)	4	1.2e-12	8	none	0.5	AT	0.04
	SCV		SCV_B	A	3719 - 3719	1		261	G -> A	None	CAG -> CAA	294	SNP (transition)	2.7	1.2e-13	8	none	0.75	A	0.027
	SCV		SCV_B	T	3725 - 3725	1		267	C -> T	None	GAC -> GAT	298	SNP (transition)	2.7	3.3e-15	8	none	0.875	T	0.027
	SCV		SCV_B	T	3752 - 3752	1		294	C -> T	None	ATC -> ATT	305	SNP (transition)	2.6	1.6e-13	8	none	0.5	T	0.026
	SCV		SCV_B		3872 - 3872	1		414	#NAME?	Frame Shift		169	Deletion	4.7	2.6e-09	8	none	0.75		0.047
	SCV		SCV_B		4317 - 4317	1			#NAME?			205	Deletion	3.9	9.3e-12	8	none	0.75		0.039
	SCV		SCV_B	T	5024 - 5024	1	R -> W	340	A -> T	Substitution	AGG -> TGG	165	SNP (transversion)	4.8	2.8e-17	8	none	0.875	T	0.048
	SCV		SCV_B		5148 - 5148	1		464	#NAME?	Truncation		145	Deletion	5.5	8.6e-07	8	none	0.875		0.055
	SCV		SCV_B	C	5352 - 5352	1			A -> C			184	SNP (transversion)	4.3	6.8e-17	8	none	0.75	C	0.043
	SCV		SCV_B		5530 - 5530	1		81	(G)3 -> (G)2	Frame Shift		148	Deletion (tandem repeat)	5.4	3.2e-08	8	none	0.625		0.054
	SCV		SCV_B	C	5541 - 5541	1	K -> T	92	A -> C	Substitution	AAG -> ACG	131	SNP (transversion)	6.1	4.3e-18	8	none	0.625	C	0.061
	SCV		SCV_B		5605 - 5605	1		156	(G)4 -> (G)3	Frame Shift		121	Deletion (tandem repeat)	6.6	1.8e-10	8	none	0.875		0.066
	SCV		SCV_B		5722 - 5722	1		273	(A)3 -> (A)2	Frame Shift		190	Deletion (tandem repeat)	4.2	3.8e-08	8	none	0.75		0.042
	SCV		SCV_B		6261 - 6261	1		812	(T)3 -> (T)2	Truncation		113	Deletion (tandem repeat)	7.1	1.3e-07	8	none	0.75		0.071
	SCV		SCV_B	T	6498 - 6497	0		1049	#NAME?	Frame Shift		217	Insertion	3.7	3.9e-13	8	none	0.625	T	0.037
	SCV		SCV_B		6883 - 6883	1		1434	(G)3 -> (G)2	Frame Shift		207	Deletion (tandem repeat)	3.9	1.3e-08	8	none	0.625		0.039
	SCV		SCV_B		7033 - 7033	1		1584	#NAME?	Truncation		75	Deletion	10.7	5e-09	8	none	0.875		0.107
	SCV		SCV_B	TCT	7352 - 7352	1			A -> TCT			130 -> 131	Insertion		3.8e-14	8	none	0.625	TCT	6.1% -> 6.2%
	SCV		SCV_B		7385 - 7385	1			(A)3 -> (A)2			140	Deletion (tandem repeat)	5.7	1.2e-07	8	none	0.625		0.057
	SCV		SCV_B		7416 - 7416	1			#NAME?			147	Deletion	5.4	6.4e-13	8	none	0.625		0.054
	SCV		SCV_B		8091 - 8091	1		196	-C	Frame Shift		145	Deletion	5.5	8.6e-07	8	none	0.625		0.055
	SCV		SCV_B	T	8591 - 8591	1	W -> C	696	G -> T	Substitution	TGG -> TGT	176	SNP (transversion)	4.5	1.7e-11	8	none	0.5	T	0.045
	SCV		SCV_B		9562 - 9562	1		1667	(G)4 -> (G)3	Frame Shift		163	Deletion (tandem repeat)	4.9	1.2e-08	8	none	0.875		0.049
	SCV		SCV_B		9625 - 9625	1		1730	#NAME?	Frame Shift		143	Deletion	5.6	4.2e-09	8	none	0.75		0.056
	SCV		SCV_B		9758 - 9758	1		1863	#NAME?	Frame Shift		148	Deletion	5.4	5.5e-09	8	none	0.625		0.054
	SCV		SCV_B		10336 - 10336	1		2441	#NAME?	Frame Shift		126	Deletion	6.3	4.2e-11	8	none	1		0.063
	SCV		SCV_B		10758 - 10759	2		2863	(CA)3 -> (CA)2	Frame Shift		115	Deletion (tandem repeat)	7	7.1e-08	8	none	72.7% -> 100.0%		0.07
	SCV		SCV_B		11373 - 11373	1		3478	#NAME?	Frame Shift		203	Deletion	3.9	6.4e-08	8	none	1		0.039
	SCV		SCV_B		11392 - 11392	1		3497	(T)3 -> (T)2	Frame Shift		193	Deletion (tandem repeat)	4.1	2.5e-07	8	none	0.75		0.041
	SCV		SCV_B	A	13025 - 13024	0		5130	#NAME?	Frame Shift		109	Insertion	7.3	3.7e-17	8	none	1	A	0.073
	SCV		SCV_B	C	13026 - 13026	1	I -> L	5131	A -> C	Substitution	ATT -> CTT	112	SNP (transversion)	7.1	1.2e-18	8	none	1	C	0.071
	SCV		SCV_B		13054 - 13054	1		5159	#NAME?	Frame Shift		111	Deletion	7.2	6.2e-07	8	none	0.75		0.072
	SCV		SCV_B		13323 - 13323	1		5428	#NAME?	Frame Shift		66	Deletion	12.1	2.1e-13	8	none	0.625		0.121
	SCV		SCV_B	C	1492 - 1492	1	N -> H	1345	A -> C	Substitution	AAT -> CAT	197	SNP (transversion)	3.6	8.3e-09	7	none	0.571	C	0.036
	SCV		SCV_B		1817 - 1817	1			#NAME?			182	Deletion	3.8	1.1e-07	7	none	0.714		0.038
	SCV		SCV_B		1996 - 1996	1		139	#NAME?	Frame Shift		140	Deletion	5	3.9e-07	7	none	1		0.05
	SCV		SCV_B		1996 - 1996	1		59	#NAME?	Frame Shift		140	Deletion	5	3.9e-07	7	none	1		0.05
	SCV		SCV_B	T	2379 - 2379	1		442	C -> T	None	CTA -> TTA	195	SNP (transition)	3.6	1.4e-11	7	none	0.571	T	0.036
	SCV		SCV_B		2594 - 2594	1		657	#NAME?	Frame Shift		155	Deletion	4.5	7.6e-09	7	none	1		0.045
	SCV		SCV_B	G	2677 - 2677	1	T -> R	740	C -> G	Substitution	ACA -> AGA	168	SNP (transversion)	4.2	8.1e-15	7	none	0.714	G	0.042
	SCV		SCV_B	G	2681 - 2681	1		744	T -> G	None	TCT -> TCG	169	SNP (transversion)	4.1	8.4e-15	7	none	1	G	0.041
	SCV		SCV_B		2973 - 2973	1			#NAME?			147	Deletion	4.8	4.6e-11	7	none	0.714		0.048
	SCV		SCV_B		3350 - 3350	1			#NAME?			195	Deletion	3.6	3.3e-10	7	none	1		0.036
	SCV		SCV_B		3370 - 3370	1			(A)3 -> (A)2			193	Deletion (tandem repeat)	3.6	3.4e-08	7	none	1		0.036
	SCV		SCV_B	G	3639 - 3639	1	H -> D	181	C -> G	Substitution	CAT -> GAT	242	SNP (transversion)	2.9	1.1e-13	7	none	1	G	0.029
	SCV		SCV_B	GA	3878 - 3879	2	IV -> MI	420	TG -> GA	Substitution	ATT,GTC -> ATG,ATC	171 -> 173	Substitution		5.5e-12	7	none	1	GA	4.0% -> 4.1%
	SCV		SCV_B	C	3882 - 3882	1	I -> L	424	A -> C	Substitution	ATA -> CTA	171	SNP (transversion)	4.1	5.5e-12	7	none	1	C	0.041
	SCV		SCV_B		4083 - 4083	1		625	(G)3 -> (G)2	Frame Shift		186	Deletion (tandem repeat)	3.8	2.7e-08	7	none	1		0.038
	SCV		SCV_B	T	4228 - 4227	0			(T)4 -> (T)5			253	Insertion (tandem repeat)	2.8	1.5e-13	7	none	0.857	T	0.028
	SCV		SCV_B		4773 - 4774	2		89	#NAME?	Frame Shift		136	Deletion	5.1	5.3e-07	7	none	67.4% -> 100.0%		0.051
	SCV		SCV_B	A	4777 - 4777	1		93	G -> A	None	AGG -> AGA	133	SNP (transition)	5.3	1.5e-15	7	none	1	A	0.053
	SCV		SCV_B		4859 - 4859	1		175	#NAME?	Frame Shift		171	Deletion	4.1	1.5e-08	7	none	0.571		0.041
	SCV		SCV_B	T	4887 - 4886	0		203	#NAME?	Frame Shift		173	Insertion	4	1e-14	7	none	1	T	0.04
	SCV		SCV_B	TG	5027 - 5029	2		343	GGG -> TG	Truncation		166	Deletion	4.2	4.2e-11	7	none	66.7% -> 71.4%	TG	0.042
	SCV		SCV_B		5046 - 5046	1		362	#NAME?	Frame Shift		152	Deletion	4.6	6.8e-07	7	none	0.571		0.046
	SCV		SCV_B	C	5355 - 5355	1			T -> C			182	SNP (transition)	3.8	1.4e-14	7	none	0.857	C	0.038
	SCV		SCV_B	A	5365 - 5364	0			#NAME?			177	Insertion	4	1.2e-14	7	none	1	A	0.04
	SCV		SCV_B	G	5369 - 5369	1			T -> G			178	SNP (transversion)	3.9	3e-13	7	none	1	G	0.039
	SCV		SCV_B	G	5373 - 5372	0			#NAME?			180	Insertion	3.9	3.3e-13	7	none	0.714	G	0.039
	SCV		SCV_B	T	5527 - 5527	1		78	C -> T	None	CAC -> CAT	153	SNP (transition)	4.6	1e-13	7	none	0.571	T	0.046
	SCV		SCV_B		5544 - 5544	1		95	-C	Frame Shift		134	Deletion	5.2	2.4e-11	7	none	0.571		0.052
	SCV		SCV_B		5697 - 5697	1		248	(G)3 -> (G)2	Frame Shift		180	Deletion (tandem repeat)	3.9	2.1e-08	7	none	0.714		0.039
	SCV		SCV_B	A	5700 - 5700	1	P -> H	251	C -> A	Substitution	CCT -> CAT	182	SNP (transversion)	3.8	1.4e-14	7	none	0.571	A	0.038
	SCV		SCV_B		5702 - 5702	1		253	#NAME?	Frame Shift		189	Deletion	3.7	3e-08	7	none	0.571		0.037
	SCV		SCV_B	T	6166 - 6166	1		717	A -> T	None	GGA -> GGT	171	SNP (transversion)	4.1	9.2e-15	7	none	0.857	T	0.041
	SCV		SCV_B		6872 - 6872	1		1423	#NAME?	Frame Shift		214	Deletion	3.3	3.2e-07	7	none	0.714		0.033
	SCV		SCV_B	C	6937 - 6937	1		1488	T -> C	None	TTT -> TTC	92	SNP (transition)	7.6	6.7e-14	7	none	0.571	C	0.076
	SCV		SCV_B		7009 - 7009	1		1560	(T)3 -> (T)2	Frame Shift		80	Deletion (tandem repeat)	8.8	8.2e-09	7	none	0.714		0.088
	SCV		SCV_B	G	7268 - 7268	1			A -> G			107	SNP (transition)	6.5	3.2e-16	7	none	0.857	G	0.065
	SCV		SCV_B		7286 - 7286	1			#NAME?			116	Deletion	6	4.9e-09	7	none	0.571		0.06
	SCV		SCV_B	C	7390 - 7389	0			+C			142	Insertion	4.9	2.4e-15	7	none	0.857	C	0.049
	SCV		SCV_B	G	7393 - 7393	1			A -> G			145	SNP (transition)	4.8	2.8e-15	7	none	0.857	G	0.048
	SCV		SCV_B		7434 - 7435	2			(AG)3 -> (AG)2			152 -> 156	Deletion (tandem repeat)		7e-11	7	none	1		4.5% -> 4.6%
	SCV		SCV_B		7530 - 7530	1		68	(G)3 -> (G)2	Frame Shift		194	Deletion (tandem repeat)	3.6	3.6e-08	7	none	0.714		0.036
	SCV		SCV_B		7571 - 7571	1		109	#NAME?	Frame Shift		191	Deletion	3.7	1.5e-07	7	none	0.714		0.037
	SCV		SCV_B		7737 - 7737	1			(A)3 -> (A)2			173	Deletion (tandem repeat)	4	1.4e-10	7	none	0.714		0.04
	SCV		SCV_B	G	7927 - 7927	1	E -> G	32	A -> G	Substitution	GAG -> GGG	102	SNP (transition)	6.9	5.7e-15	7	none	0.571	G	0.069
	SCV		SCV_B		8108 - 8108	1		213	#NAME?	Frame Shift		140	Deletion	5	3.8e-09	7	none	0.857		0.05
	SCV		SCV_B		8525 - 8525	1		630	-C	Frame Shift		155	Deletion	4.5	6.7e-11	7	none	0.857		0.045
	SCV		SCV_B		8875 - 8875	1		980	(A)5 -> (A)4	Frame Shift		196	Deletion (tandem repeat)	3.6	3.5e-10	7	none	0.714		0.036
	SCV		SCV_B		9052 - 9052	1		1157	(A)4 -> (A)3	Frame Shift		122	Deletion (tandem repeat)	5.7	1.2e-11	7	none	0.571		0.057
	SCV		SCV_B	A	9079 - 9078	0		1184	(A)4 -> (A)5	Frame Shift		113	Insertion (tandem repeat)	6.2	4.8e-16	7	none	0.857	A	0.062
	SCV		SCV_B	T	9245 - 9245	1	R -> S	1350	G -> T	Substitution	AGG -> AGT	169	SNP (transversion)	4.1	1.2e-10	7	none	0.571	T	0.041
	SCV		SCV_B		9537 - 9537	1		1642	-C	Frame Shift		148	Deletion	4.7	4.8e-11	7	none	0.857		0.047
	SCV		SCV_B	TA	9567 - 9566	0		1672	#NAME?	Truncation		165	Insertion	4.2	7.1e-15	7	none	1	TA	0.042
	SCV		SCV_B	A	10576 - 10576	1	S -> N	2681	G -> A	Substitution	AGC -> AAC	107	SNP (transition)	6.5	8e-15	7	none	0.714	A	0.065
	SCV		SCV_B		10774 - 10774	1		2879	#NAME?	Frame Shift		125	Deletion	5.6	1.7e-09	7	none	0.857		0.056
	SCV		SCV_B	C	11342 - 11342	1		3447	A -> C	None	GCA -> GCC	636	SNP (transversion)	1.1	9.1e-11	7	none	0.571	C	0.011
	SCV		SCV_B	T	11350 - 11350	1	K -> M	3455	A -> T	Substitution	AAG -> ATG	448	SNP (transversion)	1.6	8e-12	7	none	1	T	0.016
	SCV		SCV_B		12325 - 12325	1		4430	-C	Frame Shift		59	Deletion	11.9	8e-12	7	none	1		0.119
	SCV		SCV_B	A	12712 - 12713	2		4817	CT -> A	Frame Shift		542 -> 569	Deletion		5e-07	7	none	50.0% -> 57.1%	A	1.2% -> 1.3%
	SCV		SCV_B	G	12938 - 12938	1		5043	A -> G	None	AAA -> AAG	581	SNP (transition)	1.2	4.9e-11	7	none	0.857	G	0.012
	SCV		SCV_B	C	13031 - 13031	1		5136	A -> C	None	TCA -> TCC	108	SNP (transversion)	6.5	8.6e-15	7	none	1	C	0.065
	SCV		SCV_B		13042 - 13042	1		5147	#NAME?	Truncation		108	Deletion	6.5	5.2e-12	7	none	1		0.065
	SCV		SCV_B		13329 - 13329	1		5434	(T)3 -> (T)2	Frame Shift		66	Deletion (tandem repeat)	10.6	4.8e-08	7	none	0.857		0.106
	SCV		SCV_B		14543 - 14543	1			#NAME?			203	Deletion	3.4	4.9e-08	7	none	1		0.034
	SCV		SCV_B		14544 - 14544	1			#NAME?			203	Deletion	3.4	4.4e-10	7	none	1		0.034
	SCV		SCV_B	A	14558 - 14558	1			G -> A			147	SNP (transition)	4.8	5.3e-09	7	none	0.714	A	0.048
	SCV		SCV_B		85 - 85	1			#NAME?			158	Deletion	3.8	4.4e-09	6	none	0.5		0.038
	SCV		SCV_B		539 - 539	1		392	-C	Frame Shift		120	Deletion	5	8.5e-10	6	none	0.667		0.05
	SCV		SCV_B		918 - 918	1		771	(T)5 -> (T)4	Frame Shift		147	Deletion (tandem repeat)	4.1	2.9e-09	6	none	1		0.041
	SCV		SCV_B	T	1019 - 1018	0		872	#NAME?	Frame Shift		163	Insertion	3.7	2.3e-11	6	none	0.667	T	0.037
	SCV		SCV_B	A	1036 - 1035	0		889	(A)5 -> (A)6	Frame Shift		158	Insertion (tandem repeat)	3.8	2.5e-07	6	none	0.833	A	0.038
	SCV		SCV_B	T	1246 - 1246	1	H -> Y	1099	C -> T	Substitution	CAT -> TAT	182	SNP (transition)	3.3	2.8e-12	6	none	0.667	T	0.033
	SCV		SCV_B	A	1323 - 1322	0		1176	(A)5 -> (A)6	Frame Shift		223	Insertion (tandem repeat)	2.7	9.7e-12	6	none	0.833	A	0.027
	SCV		SCV_B	A	1366 - 1367	2		1219	CT -> A	Frame Shift		246 -> 249	Deletion	2.4	6.6e-08	6	none	0.833	A	0.024
	SCV		SCV_B	T	1490 - 1490	1	D -> V	1343	A -> T	Substitution	GAC -> GTC	192	SNP (transversion)	3.1	9.4e-10	6	none	0.5	T	0.031
	SCV		SCV_B	G	1497 - 1497	1	D -> E	1350	C -> G	Substitution	GAC -> GAG	195	SNP (transversion)	3.1	4.3e-12	6	none	0.5	G	0.031
	SCV		SCV_B		1835 - 1835	1			(A)3 -> (A)2			183	Deletion (tandem repeat)	3.3	1.1e-08	6	none	0.833		0.033
	SCV		SCV_B	T	2732 - 2732	1		795	A -> T	None	ATA -> ATT	140	SNP (transversion)	4.3	1.4e-10	6	none	0.667	T	0.043
	SCV		SCV_B	TT	2798 - 2799	2		861	CA -> TT	Truncation		147 -> 148	Substitution	4.1	1.3e-11	6	none	0.5	TT	0.041
	SCV		SCV_B		3135 - 3136	2			(TA)3 -> (TA)2			204 -> 206	Deletion (tandem repeat)	2.9	2.2e-08	6	none	0.667		0.029
	SCV		SCV_B		3295 - 3295	1			#NAME?			204	Deletion	2.9	2e-08	6	none	0.5		0.029
	SCV		SCV_B	A	3439 - 3438	0			(A)5 -> (A)6			190	Insertion (tandem repeat)	3.2	3.7e-12	6	none	0.667	A	0.032
	SCV		SCV_B	G	3683 - 3683	1		225	A -> G	None	AGA -> AGG	307	SNP (transition)	2	1e-09	6	none	0.667	G	0.02
	SCV		SCV_B		3792 - 3792	1		334	-C	Frame Shift		154	Deletion	3.9	8.2e-07	6	none	0.833		0.039
	SCV		SCV_B	T	4127 - 4126	0		669	#NAME?	Frame Shift		204	Insertion	2.9	5.7e-12	6	none	0.667	T	0.029
	SCV		SCV_B	T	4130 - 4129	0		672	#NAME?	Frame Shift		199	Insertion	3	1.2e-09	6	none	0.833	T	0.03
	SCV		SCV_B	C	4131 - 4131	1	Y -> H	673	T -> C	Substitution	TAT -> CAT	204	SNP (transition)	2.9	5.7e-12	6	none	0.833	C	0.029
	SCV		SCV_B		4880 - 4880	1		196	#NAME?	Frame Shift		174	Deletion	3.4	7.9e-09	6	none	1		0.034
	SCV		SCV_B	A	5039 - 5038	0		355	#NAME?	Frame Shift		152	Insertion	3.9	9e-10	6	none	1	A	0.039
	SCV		SCV_B	A	5161 - 5160	0		477	(A)5 -> (A)6	Frame Shift		140	Insertion (tandem repeat)	4.3	5.5e-10	6	none	0.667	A	0.043
	SCV		SCV_B		5211 - 5211	1		527	(G)3 -> (G)2	Frame Shift		134	Deletion (tandem repeat)	4.5	3.6e-07	6	none	0.5		0.045
	SCV		SCV_B	A	5315 - 5314	0			#NAME?			162	Insertion	3.7	1.4e-12	6	none	0.667	A	0.037
	SCV		SCV_B	A	5342 - 5342	1			T -> A			176	SNP (transversion)	3.4	2.3e-12	6	none	0.833	A	0.034
	SCV		SCV_B	T	5497 - 5496	0		48	(T)4 -> (T)5	Frame Shift		202	Insertion (tandem repeat)	3	5.3e-12	6	none	0.833	T	0.03
	SCV		SCV_B	A	5705 - 5705	1	V -> I	256	G -> A	Substitution	GTC -> ATC	189	SNP (transition)	3.2	3.6e-12	6	none	0.667	A	0.032
	SCV		SCV_B		6264 - 6264	1		815	(A)3 -> (A)2	Frame Shift		115	Deletion (tandem repeat)	5.2	1.5e-07	6	none	0.667		0.052
	SCV		SCV_B	A	6277 - 6277	1		828	G -> A	None	AAG -> AAA	126	SNP (transition)	4.8	7.4e-11	6	none	0.667	A	0.048
	SCV		SCV_B		6906 - 6906	1		1457	#NAME?	Frame Shift		208	Deletion	2.9	2.3e-08	6	none	0.667		0.029
	SCV		SCV_B	A	7224 - 7224	1			G -> A			92	SNP (transition)	6.5	1.1e-11	6	none	0.5	A	0.065
	SCV		SCV_B		7255 - 7255	1			#NAME?			96	Deletion	6.3	2.2e-10	6	none	1		0.063
	SCV		SCV_B		7298 - 7298	1			#NAME?			121	Deletion	5	8.9e-10	6	none	1		0.05
	SCV		SCV_B		7302 - 7302	1			#NAME?			122	Deletion	4.9	7.9e-07	6	none	0.667		0.049
	SCV		SCV_B	T	7501 - 7502	2		39	AG -> T	Frame Shift		185	Deletion	3.2	1.1e-08	6	none	0.667	T	0.032
	SCV		SCV_B	A	7507 - 7506	0		45	(A)4 -> (A)5	Frame Shift		187	Insertion (tandem repeat)	3.2	8e-10	6	none	0.667	A	0.032
	SCV		SCV_B	A	7527 - 7527	1	P -> Q	65	C -> A	Substitution	CCG -> CAG	193	SNP (transversion)	3.1	3.8e-09	6	none	0.833	A	0.031
	SCV		SCV_B	A	7914 - 7913	0		19	(A)5 -> (A)6	Frame Shift		103	Insertion (tandem repeat)	5.8	1.3e-09	6	none	0.5	A	0.058
	SCV		SCV_B		8070 - 8070	1		175	-C	Frame Shift		136	Deletion	4.4	1.8e-09	6	none	1		0.044
	SCV		SCV_B	A	8188 - 8187	0		293	(A)5 -> (A)6	Frame Shift		135	Insertion (tandem repeat)	4.4	4.6e-13	6	none	0.667	A	0.044
	SCV		SCV_B		9033 - 9033	1		1138	#NAME?	Frame Shift		125	Deletion	4.8	1.1e-09	6	none	0.667		0.048
	SCV		SCV_B	T	9314 - 9314	1	E -> D	1419	A -> T	Substitution	GAA -> GAT	216	SNP (transversion)	2.8	8e-12	6	none	0.5	T	0.028
	SCV		SCV_B		9314 - 9314	1		1419	#NAME?	Frame Shift		216	Deletion	2.8	2.9e-08	6	none	1		0.028
	SCV		SCV_B	G	9570 - 9570	1	R -> G	1675	A -> G	Substitution	AGG -> GGG	166	SNP (transition)	3.6	1.6e-12	6	none	1	G	0.036
	SCV		SCV_B	A	9590 - 9589	0		1695	#NAME?	Frame Shift		131	Insertion	4.6	6e-12	6	none	0.667	A	0.046
	SCV		SCV_B	A	9620 - 9619	0		1725	#NAME?	Truncation		146	Insertion	4.1	1.8e-10	6	none	0.833	A	0.041
	SCV		SCV_B		9742 - 9742	1		1847	-C	Frame Shift		152	Deletion	3.9	7.6e-07	6	none	0.833		0.039
	SCV		SCV_B	T	9919 - 9920	2		2024	GG -> T	Frame Shift		170	Deletion	3.5	4.1e-09	6	none	80.0% -> 100.0%	T	0.035
	SCV		SCV_B		10256 - 10256	1		2361	-C	Frame Shift		128	Deletion	4.7	2.8e-07	6	none	0.833		0.047
	SCV		SCV_B	T	10345 - 10345	1	P -> L	2450	C -> T	Substitution	CCA -> CTA	124	SNP (transition)	4.8	4e-09	6	none	0.833	T	0.048
	SCV		SCV_B		10546 - 10546	1		2651	(G)4 -> (G)3	Frame Shift		110	Deletion (tandem repeat)	5.5	1.1e-07	6	none	0.833		0.055
	SCV		SCV_B		10552 - 10552	1		2657	-C	Frame Shift		107	Deletion	5.6	4.2e-10	6	none	0.833		0.056
	SCV		SCV_B	A	10683 - 10683	1	L -> I	2788	C -> A	Substitution	CTC -> ATC	140	SNP (transversion)	4.3	9e-12	6	none	1	A	0.043
	SCV		SCV_B	A	10829 - 10828	0		2934	(A)5 -> (A)6	Frame Shift		128	Insertion (tandem repeat)	4.7	3.4e-13	6	none	0.667	A	0.047
	SCV		SCV_B	T	10902 - 10901	0		3007	(T)5 -> (T)6	Truncation		146	Insertion (tandem repeat)	4.1	1.2e-11	6	none	0.833	T	0.041
	SCV		SCV_B		10918 - 10918	1		3023	#NAME?	Frame Shift		136	Deletion	4.4	4e-07	6	none	0.833		0.044
	SCV		SCV_B		11440 - 11440	1		3545	#NAME?	Frame Shift		165	Deletion	3.6	5.8e-09	6	none	1		0.036
	SCV		SCV_B		11466 - 11466	1		3571	#NAME?	Frame Shift		143	Deletion	4.2	2.4e-09	6	none	0.5		0.042
	SCV		SCV_B	T	11999 - 11998	0		4104	(T)4 -> (T)5	Frame Shift		230	Insertion (tandem repeat)	2.6	1.2e-11	6	none	0.667	T	0.026
	SCV		SCV_B		12564 - 12564	1		4669	#NAME?	Frame Shift		66	Deletion	9.1	2.2e-11	6	none	0.833		0.091
	SCV		SCV_B		13153 - 13153	1		5258	#NAME?	Frame Shift		75	Deletion	8	4.8e-11	6	none	0.833		0.08
	SCV		SCV_B		14098 - 14098	1		6203	#NAME?	Frame Shift		52	Deletion	11.5	6.9e-08	6	none	0.5		0.115
	SCV		SCV_B		14140 - 14140	1		6245	(T)3 -> (T)2	Frame Shift		79	Deletion (tandem repeat)	7.6	6.6e-11	6	none	0.833		0.076
	SCV		SCV_B	T	44562	1			A -> T			150	SNP (transversion)	3.3	5.6e-09	5	none	0.6	T	0.033
	SCV		SCV_B	T	902 - 902	1	G -> V	755	G -> T	Substitution	GGG -> GTG	139	SNP (transversion)	3.6	1.2e-10	5	none	0.8	T	0.036
	SCV		SCV_B	C	922 - 922	1	N -> H	775	A -> C	Substitution	AAT -> CAT	145	SNP (transversion)	3.4	4.8e-09	5	none	1	C	0.034
	SCV		SCV_B	A	1007 - 1006	0		860	#NAME?	Truncation		166	Insertion	3	3e-10	5	none	0.6	A	0.03
	SCV		SCV_B	A	1217 - 1216	0		1070	(A)4 -> (A)5	Frame Shift		171	Insertion (tandem repeat)	2.9	3.5e-10	5	none	0.6	A	0.029
	SCV		SCV_B	T	1250 - 1249	0		1103	#NAME?	Frame Shift		181	Insertion	2.8	1.4e-08	5	none	0.8	T	0.028
	SCV		SCV_B		1480 - 1480	1		1333	-C	Frame Shift		176	Deletion	2.8	3.8e-07	5	none	0.8		0.028
	SCV		SCV_B		1825 - 1825	1			#NAME?			186	Deletion	2.7	4.9e-07	5	none	1		0.027
	SCV		SCV_B	T	1956 - 1955	0		99	(T)4 -> (T)5	Frame Shift		162	Insertion (tandem repeat)	3.1	2.5e-07	5	none	0.6	T	0.031
	SCV		SCV_B	T	1956 - 1955	0		19	(T)4 -> (T)5	Truncation		162	Insertion (tandem repeat)	3.1	2.5e-07	5	none	0.6	T	0.031
	SCV		SCV_B	A	2105 - 2104	0		248	(A)4 -> (A)5	Frame Shift		157	Insertion (tandem repeat)	3.2	2.3e-10	5	none	0.6	A	0.032
	SCV		SCV_B	A	2105 - 2104	0		168	(A)4 -> (A)5	Frame Shift		157	Insertion (tandem repeat)	3.2	2.3e-10	5	none	0.6	A	0.032
	SCV		SCV_B	T	2204 - 2204	1	E -> D	267	A -> T	Substitution	GAA -> GAT	179	SNP (transversion)	2.8	4.1e-07	5	none	1	T	0.028
	SCV		SCV_B		2268 - 2269	2		331	#NAME?	Frame Shift		184 -> 187	Deletion	2.7	5.1e-07	5	none	1		0.027
	SCV		SCV_B	A	2523 - 2523	1		586	C -> A	None	CGA -> AGA	116	SNP (transversion)	4.3	4.7e-08	5	none	0.6	A	0.043
	SCV		SCV_B	A	2665 - 2666	2		728	GC -> A	Truncation		166 -> 168	Deletion	3	2.7e-08	5	none	1	A	0.03
	SCV		SCV_B		2667 - 2667	1		730	#NAME?	Frame Shift		162	Deletion	3.1	2.5e-07	5	none	1		0.031
	SCV		SCV_B		2675 - 2675	1		738	#NAME?	Frame Shift		163	Deletion	3.1	2.6e-07	5	none	1		0.031
	SCV		SCV_B		2681 - 2681	1		744	#NAME?	Frame Shift		169	Deletion	3	3.1e-07	5	none	0.6		0.03
	SCV		SCV_B	G	2701 - 2701	1	E -> G	764	A -> G	Substitution	GAA -> GGA	162	SNP (transition)	3.1	2.7e-10	5	none	1	G	0.031
	SCV		SCV_B	T	2728 - 2729	2		791	GG -> T	Frame Shift		144	Deletion	3.5	8.4e-09	5	none	76.2% -> 80.0%	T	0.035
	SCV		SCV_B	C	2870 - 2870	1		933	A -> C	None	ATA -> ATC	109	SNP (transversion)	4.6	1.1e-09	5	none	1	C	0.046
	SCV		SCV_B	AT	3137 - 3136	0			(TA)3 -> (TA)4			206	Insertion (tandem repeat)	2.4	2.8e-08	5	none	1	AT	0.024
	SCV		SCV_B	TA	3370 - 3369	0			#NAME?			191	Insertion	2.6	1.9e-08	5	none	0.8	TA	0.026
	SCV		SCV_B	T	3424 - 3423	0			(T)4 -> (T)5			185	Insertion (tandem repeat)	2.7	4.8e-07	5	none	0.6	T	0.027
	SCV		SCV_B	A	3626 - 3625	0		168	(A)2 -> (A)3	Frame Shift		225	Insertion (tandem repeat)	2.2	4.3e-08	5	none	1	A	0.022
	SCV		SCV_B	G	3654 - 3653	0		196	(G)4 -> (G)5	Frame Shift		319	Insertion (tandem repeat)	1.6	8e-09	5	none	0.6	G	0.016
	SCV		SCV_B	AG	3856 - 3855	0		398	#NAME?	Truncation		170	Insertion	2.9	1e-07	5	none	0.8	AG	0.029
	SCV		SCV_B	T	3863 - 3863	1		405	C -> T	None	GTC -> GTT	167	SNP (transition)	3	9.4e-08	5	none	1	T	0.03
	SCV		SCV_B	TC	4091 - 4092	2	EL -> DL	633	AT -> TC	Substitution	GAA,TTA -> GAT,CTA	188 -> 189	Substitution		1.8e-08	5	none	1	TC	2.6% -> 2.7%
	SCV		SCV_B		4111 - 4111	1		653	#NAME?	Frame Shift		193	Deletion	2.6	5.9e-07	5	none	0.8		0.026
	SCV		SCV_B	A	4120 - 4120	1	P -> H	662	C -> A	Substitution	CCT -> CAT	204	SNP (transversion)	2.5	8.6e-10	5	none	0.8	A	0.025
	SCV		SCV_B		4139 - 4139	1		681	-C	Frame Shift		197	Deletion	2.5	6.5e-07	5	none	0.8		0.025
	SCV		SCV_B		4779 - 4779	1		95	-C	Frame Shift		131	Deletion	3.8	8.7e-08	5	none	0.6		0.038
	SCV		SCV_B	A	4782 - 4782	1	V -> D	98	T -> A	Substitution	GTT -> GAT	130	SNP (transversion)	3.8	8.9e-11	5	none	1	A	0.038
	SCV		SCV_B	G	5333 - 5333	1			T -> G			173	SNP (transversion)	2.9	3.7e-10	5	none	0.8	G	0.029
	SCV		SCV_B	C	5379 - 5379	1			A -> C			193	SNP (transversion)	2.6	6.5e-10	5	none	0.8	C	0.026
	SCV		SCV_B	A	5554 - 5554	1		105	G -> A	None	TTG -> TTA	131	SNP (transition)	3.8	9.2e-11	5	none	0.6	A	0.038
	SCV		SCV_B	C	5681 - 5681	1		232	A -> C	None	AGG -> CGG	181	SNP (transversion)	2.8	4.3e-07	5	none	1	C	0.028
	SCV		SCV_B		5830 - 5830	1		381	#NAME?	Frame Shift		157	Deletion	3.2	2.1e-07	5	none	0.6		0.032
	SCV		SCV_B	T	6164 - 6164	1		715	G -> T	Truncation		174	SNP (transversion)	2.9	3.5e-07	5	none	0.6	T	0.029
	SCV		SCV_B	T	6272 - 6272	1		823	C -> T	Truncation		120	SNP (transition)	4.2	1.8e-09	5	none	0.6	T	0.042
	SCV		SCV_B	T	6474 - 6475	2		1025	GG -> T	Frame Shift		217 -> 219	Deletion	2.3	2.9e-09	5	none	80.0% -> 84.0%	T	0.023
	SCV		SCV_B	T	6880 - 6880	1	Q -> H	1431	A -> T	Substitution	CAA -> CAT	207	SNP (transversion)	2.4	9.2e-10	5	none	0.8	T	0.024
	SCV		SCV_B		7423 - 7423	1			#NAME?			156	Deletion	3.2	2.1e-07	5	none	0.8		0.032
	SCV		SCV_B		7771 - 7771	1			(T)3 -> (T)2			165	Deletion (tandem repeat)	3	2.7e-07	5	none	0.8		0.03
	SCV		SCV_B	A	7919 - 7918	0		24	(A)3 -> (A)4	Frame Shift		95	Insertion (tandem repeat)	5.3	5.5e-09	5	none	0.6	A	0.053
	SCV		SCV_B	T	7992 - 7992	1	L -> F	97	C -> T	Substitution	CTT -> TTT	103	SNP (transition)	4.9	8.5e-10	5	none	0.8	T	0.049
	SCV		SCV_B	G	8721 - 8721	1	N -> D	826	A -> G	Substitution	AAT -> GAT	122	SNP (transition)	4.1	6.4e-11	5	none	1	G	0.041
	SCV		SCV_B	A	8788 - 8787	0		893	(A)4 -> (A)5	Frame Shift		135	Insertion (tandem repeat)	3.7	1.1e-10	5	none	1	A	0.037
	SCV		SCV_B		8903 - 8903	1		1008	(G)3 -> (G)2	Frame Shift		199	Deletion (tandem repeat)	2.5	6.9e-07	5	none	1		0.025
	SCV		SCV_B	A	8912 - 8911	0		1017	(A)5 -> (A)6	Frame Shift		203	Insertion (tandem repeat)	2.5	8.4e-10	5	none	1	A	0.025
	SCV		SCV_B	A	9053 - 9052	0		1158	(A)4 -> (A)5	Frame Shift		122	Insertion (tandem repeat)	4.1	6.4e-11	5	none	0.6	A	0.041
	SCV		SCV_B		9228 - 9228	1		1333	#NAME?	Frame Shift		153	Deletion	3.3	1.9e-07	5	none	1		0.033
	SCV		SCV_B	G	9314 - 9314	1		1419	A -> G	None	GAA -> GAG	216	SNP (transition)	2.3	1.1e-09	5	none	1	G	0.023
	SCV		SCV_B	G	9347 - 9347	1		1452	A -> G	None	GGA -> GGG	211	SNP (transition)	2.4	1e-09	5	none	0.8	G	0.024
	SCV		SCV_B	A	9494 - 9494	1		1599	C -> A	None	ACC -> ACA	140	SNP (transversion)	3.6	1.3e-10	5	none	0.6	A	0.036
	SCV		SCV_B	G	9526 - 9526	1	T -> R	1631	C -> G	Substitution	ACA -> AGA	148	SNP (transversion)	3.4	1.7e-10	5	none	0.8	G	0.034
	SCV		SCV_B	A	9529 - 9528	0		1634	#NAME?	Frame Shift		149	Insertion	3.4	1.8e-10	5	none	0.8	A	0.034
	SCV		SCV_B	T	9553 - 9553	1	K -> M	1658	A -> T	Substitution	AAG -> ATG	147	SNP (transversion)	3.4	1.6e-10	5	none	1	T	0.034
	SCV		SCV_B	T	9637 - 9637	1	K -> M	1742	A -> T	Substitution	AAG -> ATG	143	SNP (transversion)	3.5	1.4e-10	5	none	1	T	0.035
	SCV		SCV_B	T	10414 - 10414	1	G -> V	2519	G -> T	Substitution	GGG -> GTG	136	SNP (transversion)	3.7	1e-07	5	none	0.8	T	0.037
	SCV		SCV_B	A	10783 - 10782	0		2888	(A)4 -> (A)5	Frame Shift		128	Insertion (tandem repeat)	3.9	7.7e-08	5	none	1	A	0.039
	SCV		SCV_B	T	11403 - 11403	1	I -> F	3508	A -> T	Substitution	ATT -> TTT	188	SNP (transversion)	2.7	1.7e-08	5	none	1	T	0.027
	SCV		SCV_B	A	12401 - 12401	1	S -> R	4506	C -> A	Substitution	AGC -> AGA	55	SNP (transversion)	9.1	1.1e-12	5	none	0.8	A	0.091
	SCV		SCV_B	A	12465 - 12464	0		4570	(A)5 -> (A)6	Frame Shift		67	Insertion (tandem repeat)	7.5	3e-12	5	none	0.8	A	0.075
	SCV		SCV_B		12544 - 12544	1		4649	#NAME?	Frame Shift		72	Deletion	6.9	4.2e-09	5	none	0.8		0.069
	SCV		SCV_B		12654 - 12654	1		4759	#NAME?	Frame Shift		73	Deletion	6.8	4.5e-09	5	none	1		0.068
	SCV		SCV_B		13951 - 13951	1		6056	-C	Frame Shift		62	Deletion	8.1	2e-09	5	none	1		0.081
	SCV		SCV_B		13980 - 13980	1		6085	(T)3 -> (T)2	Frame Shift		51	Deletion (tandem repeat)	9.8	7.2e-10	5	none	0.6		0.098
	SCV		SCV_B		14153 - 14153	1		6258	(A)3 -> (A)2	Frame Shift		89	Deletion (tandem repeat)	5.6	1.2e-08	5	none	0.8		0.056
	SCV		SCV_B	A	371 - 371	1	V -> D	224	T -> A	Substitution	GTT -> GAT	179	SNP (transversion)	2.2	9.8e-07	4	none	1	A	0.022
	SCV		SCV_B	A	842 - 842	1	P -> H	695	C -> A	Substitution	CCT -> CAT	117	SNP (transversion)	3.4	1.2e-08	4	none	1	A	0.034
	SCV		SCV_B	T	846 - 846	1	E -> D	699	G -> T	Substitution	GAG -> GAT	113	SNP (transversion)	3.5	1e-08	4	none	1	T	0.035
	SCV		SCV_B	G	848 - 848	1	Q -> R	701	A -> G	Substitution	CAG -> CGG	111	SNP (transition)	3.6	9.3e-09	4	none	1	G	0.036
	SCV		SCV_B	A	1011 - 1011	1		864	C -> A	None	GTC -> GTA	159	SNP (transversion)	2.5	4e-08	4	none	0.5	A	0.025
	SCV		SCV_B	T	1460 - 1461	2		1313	AA -> T	Frame Shift		204	Deletion	2	7.8e-07	4	none	1	T	0.02
	SCV		SCV_B	C	2118 - 2118	1	M -> I	261	G -> C	Substitution	ATG -> ATC	156	SNP (transversion)	2.6	3.7e-08	4	none	0.75	C	0.026
	SCV		SCV_B	C	2118 - 2118	1	V -> L	181	G -> C	Substitution	GTT -> CTT	156	SNP (transversion)	2.6	3.7e-08	4	none	0.75	C	0.026
	SCV		SCV_B	T	2510 - 2509	0		573	(T)3 -> (T)4	Frame Shift		129	Insertion (tandem repeat)	3.1	1.7e-08	4	none	0.75	T	0.031
	SCV		SCV_B	T	2635 - 2636	2		698	GG -> T	Frame Shift		158	Deletion	2.5	1.1e-07	4	none	0.5	T	0.025
	SCV		SCV_B	T	2666 - 2666	1		729	C -> T	None	TGC -> TGT	166	SNP (transition)	2.4	4.7e-08	4	none	0.75	T	0.024
	SCV		SCV_B	G	2691 - 2691	1	Y -> D	754	T -> G	Substitution	TAT -> GAT	158	SNP (transversion)	2.5	3.9e-08	4	none	0.5	G	0.025
	SCV		SCV_B	A	2698 - 2697	0		761	#NAME?	Frame Shift		157	Insertion	2.5	3.8e-08	4	none	1	A	0.025
	SCV		SCV_B	A	2742 - 2742	1	F -> I	805	T -> A	Substitution	TTT -> ATT	141	SNP (transversion)	2.8	2.4e-08	4	none	1	A	0.028
	SCV		SCV_B	A	2760 - 2759	0		823	#NAME?	Frame Shift		137	Insertion	2.9	2.2e-08	4	none	1	A	0.029
	SCV		SCV_B	C	2763 - 2763	1	E -> Q	826	G -> C	Substitution	GAG -> CAG	138	SNP (transversion)	2.9	2.2e-08	4	none	1	C	0.029
	SCV		SCV_B	AAT	2898 - 2897	0	-> N	961	#NAME?	Insertion	-> AAT	121	Insertion	3.3	1.3e-08	4	none	0.5	AAT	0.033
	SCV		SCV_B	G	3014 - 3014	1			T -> G			172	SNP (transversion)	2.3	5.4e-08	4	none	0.5	G	0.023
	SCV		SCV_B	T	3039 - 3038	0			(T)2 -> (T)3			180	Insertion (tandem repeat)	2.2	6.5e-08	4	none	0.75	T	0.022
	SCV		SCV_B	A	3058 - 3058	1			G -> A			190	SNP (transition)	2.1	8.1e-08	4	none	0.75	A	0.021
	SCV		SCV_B	A	3300 - 3300	1			T -> A			201	SNP (transversion)	2	1e-07	4	none	1	A	0.02
	SCV		SCV_B	A	3377 - 3376	0			(A)5 -> (A)6			183	Insertion (tandem repeat)	2.2	7e-08	4	none	0.75	A	0.022
	SCV		SCV_B	A	3484 - 3484	1	V -> D	26	T -> A	Substitution	GTC -> GAC	192	SNP (transversion)	2.1	8.4e-08	4	none	0.75	A	0.021
	SCV		SCV_B	C	3770 - 3770	1	M -> I	312	G -> C	Substitution	ATG -> ATC	227	SNP (transversion)	1.8	1.6e-07	4	none	1	C	0.018
	SCV		SCV_B	T	3961 - 3961	1	R -> M	503	G -> T	Substitution	AGG -> ATG	151	SNP (transversion)	2.6	3.2e-08	4	none	0.5	T	0.026
	SCV		SCV_B	A	4024 - 4023	0		566	#NAME?	Frame Shift		181	Insertion	2.2	6.7e-08	4	none	1	A	0.022
	SCV		SCV_B	GG	4028 - 4029	2	PI -> PV	570	TA -> GG	Substitution	CCT,ATC -> CCG,GTC	183 -> 184	Substitution	2.2	4.6e-07	4	none	80.0% -> 100.0%	GG	0.022
	SCV		SCV_B	T	4080 - 4080	1	R -> W	622	A -> T	Substitution	AGG -> TGG	182	SNP (transversion)	2.2	6.8e-08	4	none	1	T	0.022
	SCV		SCV_B	T	4775 - 4775	1	R -> W	91	A -> T	Substitution	AGG -> TGG	136	SNP (transversion)	2.9	2.1e-08	4	none	1	T	0.029
	SCV		SCV_B	G	4994 - 4994	1	R -> G	310	C -> G	Substitution	CGT -> GGT	179	SNP (transversion)	2.2	9.8e-07	4	none	1	G	0.022
	SCV		SCV_B	A	5114 - 5114	1	L -> M	430	T -> A	Substitution	TTG -> ATG	167	SNP (transversion)	2.4	7.5e-07	4	none	1	A	0.024
	SCV		SCV_B	G	5197 - 5197	1		513	T -> G	None	TCT -> TCG	137	SNP (transversion)	2.9	2.2e-08	4	none	1	G	0.029
	SCV		SCV_B	CG	5216 - 5217	2	S -> R	532	TC -> CG	Substitution	TCA -> CGA	139 -> 140	Substitution	2.9	2.4e-08	4	none	1	CG	0.029
	SCV		SCV_B	A	5356 - 5356	1			G -> A			178	SNP (transition)	2.2	6.2e-08	4	none	1	A	0.022
	SCV		SCV_B	T	5361 - 5361	1			C -> T			175	SNP (transition)	2.3	5.8e-08	4	none	1	T	0.023
	SCV		SCV_B	GT	5364 - 5363	0			#NAME?			176	Insertion	2.3	6e-08	4	none	1	GT	0.023
	SCV		SCV_B	T	5402 - 5401	0			#NAME?			209	Insertion	1.9	1.2e-07	4	none	1	T	0.019
	SCV		SCV_B	T	5846 - 5845	0		397	#NAME?	Truncation		163	Insertion	2.5	6.8e-07	4	none	1	T	0.025
	SCV		SCV_B		7023 - 7023	1		1574	#NAME?	Frame Shift		73	Deletion	5.5	4.1e-07	4	none	0.75		0.055
	SCV		SCV_B		7087 - 7087	1		1638	#NAME?	Frame Shift		90	Deletion	4.4	9.6e-07	4	none	0.75		0.044
	SCV		SCV_B		7164 - 7164	1			#NAME?			90	Deletion	4.4	9.6e-07	4	none	0.75		0.044
	SCV		SCV_B	T	7253 - 7253	1			C -> T			92	SNP (transition)	4.3	6.8e-08	4	none	1	T	0.043
	SCV		SCV_B	G	7257 - 7257	1			C -> G			95	SNP (transversion)	4.2	5e-09	4	none	0.75	G	0.042
	SCV		SCV_B	T	7346 - 7346	1			C -> T			132	SNP (transition)	3	1.9e-08	4	none	0.5	T	0.03
	SCV		SCV_B	CT	7350 - 7351	2			AA -> CT			136 -> 138	Substitution	2.9	2.2e-08	4	none	0.5	CT	0.029
	SCV		SCV_B	T	7416 - 7416	1			G -> T			147	SNP (transversion)	2.7	4.5e-07	4	none	0.75	T	0.027
	SCV		SCV_B	C	7665 - 7665	1		203	A -> C	Extension		165	SNP (transversion)	2.4	4.6e-08	4	none	0.5	C	0.024
	SCV		SCV_B	A	7800 - 7800	1			T -> A			155	SNP (transversion)	2.6	3.6e-08	4	none	0.75	A	0.026
	SCV		SCV_B	T	7968 - 7967	0		73	(T)4 -> (T)5	Frame Shift		102	Insertion (tandem repeat)	3.9	6.6e-09	4	none	0.5	T	0.039
	SCV		SCV_B	T	8577 - 8577	1	A -> S	682	G -> T	Substitution	GCT -> TCT	177	SNP (transversion)	2.3	6.1e-08	4	none	0.5	T	0.023
	SCV		SCV_B	CT	8724 - 8724	1		829	A -> CT	Frame Shift		119 -> 121	Insertion		5.8e-08	4	none	80.0% -> 100.0%	CT	3.3% -> 3.4%
	SCV		SCV_B	T	8945 - 8945	1		1050	C -> T	None	GCC -> GCT	185	SNP (transition)	2.2	7.3e-08	4	none	0.75	T	0.022
	SCV		SCV_B	A	8983 - 8982	0		1088	#NAME?	Frame Shift		164	Insertion	2.4	6.9e-07	4	none	1	A	0.024
	SCV		SCV_B	G	9342 - 9342	1	I -> V	1447	A -> G	Substitution	ATA -> GTA	212	SNP (transition)	1.9	1.3e-07	4	none	1	G	0.019
	SCV		SCV_B	T	9350 - 9349	0		1455	(T)2 -> (T)3	Frame Shift		205	Insertion (tandem repeat)	2	1.1e-07	4	none	1	T	0.02
	SCV		SCV_B	A	9517 - 9516	0		1622	(A)4 -> (A)5	Frame Shift		139	Insertion (tandem repeat)	2.9	2.3e-08	4	none	0.5	A	0.029
	SCV		SCV_B	G	9558 - 9558	1	R -> G	1663	C -> G	Substitution	CGG -> GGG	166	SNP (transversion)	2.4	6.5e-10	4	none	1	G	0.024
	SCV		SCV_B	T	9611 - 9611	1		1716	C -> T	None	TTC -> TTT	138	SNP (transition)	2.9	3.5e-07	4	none	0.75	T	0.029
	SCV		SCV_B	T	9613 - 9613	1	E -> V	1718	A -> T	Substitution	GAG -> GTG	141	SNP (transversion)	2.8	2.4e-08	4	none	1	T	0.028
	SCV		SCV_B	T	10016 - 10017	2		2121	AA -> T	Frame Shift		150	Deletion	2.7	1.7e-07	4	none	1	T	0.027
	SCV		SCV_B	A	10072 - 10072	1	P -> H	2177	C -> A	Substitution	CCT -> CAT	141	SNP (transversion)	2.8	2.4e-08	4	none	0.5	A	0.028
	SCV		SCV_B	T	10542 - 10542	1	R -> W	2647	A -> T	Substitution	AGG -> TGG	106	SNP (transversion)	3.8	7.7e-09	4	none	1	T	0.038
	SCV		SCV_B	T	10844 - 10843	0		2949	(T)5 -> (T)6	Frame Shift		142	Insertion (tandem repeat)	2.8	2.5e-08	4	none	0.5	T	0.028
	SCV		SCV_B	A	11529 - 11529	1	H -> N	3634	C -> A	Substitution	CAT -> AAT	192	SNP (transversion)	2.1	8.4e-08	4	none	0.5	A	0.021
	SCV		SCV_B	T	12179 - 12180	2		4284	AA -> T	Frame Shift		90 -> 94	Deletion		9.6e-07	4	none	0.75	T	4.3% -> 4.4%
	SCV		SCV_B		12240 - 12240	1		4345	#NAME?	Frame Shift		74	Deletion	5.4	4.4e-07	4	none	1		0.054
	SCV		SCV_B		12507 - 12507	1		4612	#NAME?	Frame Shift		76	Deletion	5.3	4.9e-07	4	none	1		0.053
	SCV		SCV_B	T	12602 - 12601	0		4707	#NAME?	Frame Shift		66	Insertion	6.1	1.1e-09	4	none	0.75	T	0.061
	SCV		SCV_B	A	12606 - 12606	1	S -> T	4711	T -> A	Substitution	TCT -> ACT	69	SNP (transversion)	5.8	1.4e-09	4	none	0.75	A	0.058
	SCV		SCV_B	C	12962 - 12962	1		5067	T -> C	None	TTT -> TTC	136	SNP (transition)	2.9	3.3e-07	4	none	1	C	0.029
	SCV		SCV_B	T	12974 - 12974	1		5079	C -> T	None	GAC -> GAT	91	SNP (transition)	4.4	4.2e-09	4	none	0.75	T	0.044
	SCV		SCV_B	A	13032 - 13032	1	S -> T	5137	T -> A	Substitution	TCG -> ACG	109	SNP (transversion)	3.7	8.7e-09	4	none	1	A	0.037
	SCV		SCV_B	G	13045 - 13045	1	D -> G	5150	A -> G	Substitution	GAT -> GGT	104	SNP (transition)	3.8	1.1e-07	4	none	1	G	0.038
	SCV		SCV_B	A	13069 - 13068	0		5174	(A)3 -> (A)4	Frame Shift		109	Insertion (tandem repeat)	3.7	1.4e-07	4	none	0.5	A	0.037
	SCV		SCV_B	C	13073 - 13073	1		5178	T -> C	None	TAT -> TAC	112	SNP (transition)	3.6	9.7e-09	4	none	0.75	C	0.036
	SCV		SCV_B		13115 - 13115	1		5220	(A)3 -> (A)2	Frame Shift		90	Deletion (tandem repeat)	4.4	9.6e-07	4	none	0.75		0.044
	SCV		SCV_B		14113 - 14113	1		6218	#NAME?	Frame Shift		61	Deletion	6.6	2e-07	4	none	0.5		0.066
	SCV		SCV_B	C	14559 - 14559	1			T -> C			146	SNP (transition)	2.7	2.8e-08	4	none	0.75	C	0.027
	SCV		SCV_B	T	7003 - 7002	0		1554	(T)5 -> (T)6	Frame Shift		86	Insertion (tandem repeat)	3.5	8e-07	3	none	0.667	T	0.035
	SCV		SCV_B	T	7052 - 7052	1	R -> W	1603	A -> T	Substitution	AGG -> TGG	77	SNP (transversion)	3.9	5.7e-07	3	none	1	T	0.039
	SCV		SCV_B	T	12254 - 12254	1		4359	G -> T	None	TCG -> TCT	72	SNP (transversion)	4.2	4.7e-07	3	none	1	T	0.042
	SCV		SCV_B	AG	13065 - 13067	2		5170	CAA -> AG	Frame Shift		108 -> 109	Deletion	2.8	7e-07	3	none	60.7% -> 75.0%	AG	0.028
	SCV		SCV_B	T	13184 - 13184	1		5289	G -> T	None	TCG -> TCT	70	SNP (transversion)	4.3	4.3e-07	3	none	1	T	0.043
	SCV		SCV_B	T	13221 - 13221	1	S -> C	5326	A -> T	Substitution	AGT -> TGT	67	SNP (transversion)	4.5	3.8e-07	3	none	1	T	0.045
	SCV		SCV_B	A	13237 - 13237	1	I -> N	5342	T -> A	Substitution	ATT -> AAT	76	SNP (transversion)	3.9	5.5e-07	3	none	1	A	0.039
	SCV		SCV_B	C	13328 - 13328	1		5433	T -> C	None	ATT -> ATC	66	SNP (transition)	4.5	3.6e-07	3	none	0.667	C	0.045
	SMoV	R1	SMoV_R1A		808 - 808	1		653	#NAME?	Truncation		4446	Deletion	99.1	0	4404	none	0.528		0.991
	SMoV	R1	SMoV_R1A		5752 - 5752	1		5597	#NAME?	Frame Shift		3863	Deletion	98.9	0	3820	none	0.516		0.989
	SMoV	R1	SMoV_R1A	C	782 - 782	1		627	T -> C	None	GAU -> GAC	3823	SNP (transition)	96	0	3671	none	0.534	C	0.96
	SMoV	R1	SMoV_R1A	CC	6573 - 6572	0			#NAME?			3089	Insertion	95.4	0	2948	none	0.512	CC	0.954
	SMoV	R1	SMoV_R1A	T	4644 - 4643	0		4489	(T)4 -> (T)5	Frame Shift		1433	Insertion (tandem repeat)	96.7	0	1386	none	0.501	T	0.967
	SMoV	R1	SMoV_R1A	A	35 - 34	0			(A)6 -> (A)7			1217	Insertion (tandem repeat)	91.6	0	1115	none	0.962	A	0.916
	SMoV	R1	SMoV_R1A		6816 - 6816	1			#NAME?			1135	Deletion	95.3	1.7e-53	1082	none	0.882		0.953
	SMoV	R1	SMoV_R1A	C	710 - 710	1		555	T -> C	None	CUU -> CUC	1856	SNP (transition)	10	0	186	none	0.532	C	0.1
	SMoV	R1	SMoV_R1A	C	5790 - 5790	1	F -> L	5635	T -> C	Substitution	UUC -> CUC	2943	SNP (transition)	4.1	5.1e-209	122	none	0.5	C	0.041
	SMoV	R1	SMoV_R1A	T	138 - 138	1			C -> T			1215	SNP (transition)	7.2	1.3e-155	88	none	0.875	T	0.072
	SMoV	R1	SMoV_R1A	T	5687 - 5687	1		5532	A -> T	None	GCA -> GCT	2384	SNP (transversion)	3.6	9.3e-124	85	none	0.506	T	0.036
	SMoV	R1	SMoV_R1A	A	5946 - 5945	0			#NAME?			191	Insertion	41.9	1.4e-201	80	none	0.538	A	0.419
	SMoV	R1	SMoV_R1A		5936 - 5936	1			(T)3 -> (T)2			199	Deletion (tandem repeat)	39.7	1.4e-141	79	none	0.506		0.397
	SMoV	R1	SMoV_R1A	C	749 - 749	1		594	T -> C	None	GAU -> GAC	2772	SNP (transition)	2.7	5.8e-106	74	none	0.5	C	0.027
	SMoV	R1	SMoV_R1A	T	5948 - 5947	0			(T)2 -> (T)3			192	Insertion (tandem repeat)	37	2e-188	71	none	0.563	T	0.37
	SMoV	R1	SMoV_R1A	C	5917 - 5917	1			T -> C			187	SNP (transition)	30.5	1.7e-151	57	none	0.667	C	0.305
	SMoV	R1	SMoV_R1A	T	764 - 764	1		609	C -> T	None	ACC -> ACT	3159	SNP (transition)	1.7	1.8e-74	55	none	0.582	T	0.017
	SMoV	R1	SMoV_R1A	A	5944 - 5944	1			G -> A			198	SNP (transition)	17.7	8.7e-74	35	none	0.571	A	0.177
	SMoV	R1	SMoV_R1A	A	36 - 36	1			T -> A			1217	SNP (transversion)	2.7	1.1e-51	33	none	0.879	A	0.027
	SMoV	R1	SMoV_R1A		38 - 39	2			#NAME?			1217	Deletion	2.6	5e-31	32	none	87.5% -> 87.9%		0.026
	SMoV	R1	SMoV_R1A	A	42 - 42	1			T -> A			1217	SNP (transversion)	2.5	6.9e-51	31	none	0.871	A	0.025
	SMoV	R1	SMoV_R1A	T	1505 - 1505	1		1350	C -> T	None	ACC -> ACT	57	SNP (transition)	54.4	3.8e-93	31	none	0.581	T	0.544
	SMoV	R1	SMoV_R1A	T	5678 - 5678	1		5523	C -> T	None	AAC -> AAT	2118	SNP (transition)	1.4	8.2e-36	30	none	0.5	T	0.014
	SMoV	R1	SMoV_R1A	G	4692 - 4692	1	R -> G	4537	A -> G	Substitution	AGA -> GGA	984	SNP (transition)	2.6	2.3e-43	26	none	0.577	G	0.026
	SMoV	R1	SMoV_R1A	C	2246 - 2246	1		2091	T -> C	None	AAU -> AAC	46	SNP (transition)	54.3	2.2e-75	25	none	0.6	C	0.543
	SMoV	R1	SMoV_R1A	C	1046 - 1046	1		891	T -> C	None	CUU -> CUC	47	SNP (transition)	51.1	6.4e-74	24	none	0.708	C	0.511
	SMoV	R1	SMoV_R1A	T	1640 - 1640	1		1485	C -> T	None	AUC -> AUT	39	SNP (transition)	56.4	5e-56	22	none	0.636	T	0.564
	SMoV	R1	SMoV_R1A	G	1982 - 1982	1		1827	A -> G	None	AAA -> AAG	38	SNP (transition)	47.4	3.3e-53	18	none	0.778	G	0.474
	SMoV	R1	SMoV_R1A	A	2957 - 2957	1		2802	G -> A	None	UCG -> UCA	32	SNP (transition)	56.3	1.9e-51	18	none	0.611	A	0.563
	SMoV	R1	SMoV_R1A	T	4445 - 4445	1		4290	C -> T	None	ACC -> ACT	43	SNP (transition)	41.9	1.5e-46	18	none	0.611	T	0.419
	SMoV	R1	SMoV_R1A		2212 - 2212	1		2057	(G)5 -> (G)4	Frame Shift		46	Deletion (tandem repeat)	37	1e-32	17	none	0.588		0.37
	SMoV	R1	SMoV_R1A	A	3797 - 3797	1		3642	T -> A	None	GCU -> GCA	30	SNP (transversion)	56.7	1.5e-55	17	none	0.647	A	0.567
	SMoV	R1	SMoV_R1A	A	5426 - 5426	1		5271	G -> A	None	UCG -> UCA	30	SNP (transition)	56.7	7.5e-54	17	none	0.529	A	0.567
	SMoV	R1	SMoV_R1A	T	44655	1			A -> T			1033	SNP (transversion)	1.5	7e-19	16	none	1	T	0.015
	SMoV	R1	SMoV_R1A	A	2939 - 2939	1		2784	C -> A	None	UCC -> UCA	32	SNP (transversion)	50	2.4e-46	16	none	0.563	A	0.5
	SMoV	R1	SMoV_R1A		336 - 336	1		181	(C)3 -> (C)2	Frame Shift		64	Deletion (tandem repeat)	21.9	4.1e-22	14	none	0.929		0.219
	SMoV	R1	SMoV_R1A	T	1058 - 1058	1		903	C -> T	None	GGC -> GGT	50	SNP (transition)	28	9.3e-38	14	none	0.786	T	0.28
	SMoV	R1	SMoV_R1A	T	5926 - 5926	1			C -> T			198	SNP (transition)	7.1	9.7e-29	14	none	0.643	T	0.071
	SMoV	R1	SMoV_R1A		4893 - 4893	1		4738	(T)4 -> (T)3	Frame Shift		48	Deletion (tandem repeat)	27.1	1.3e-10	13	none	0.769		0.271
	SMoV	R1	SMoV_R1A	A	5609 - 5609	1		5454	G -> A	None	ACG -> ACA	72	SNP (transition)	18.1	4.4e-31	13	none	0.615	A	0.181
	SMoV	R1	SMoV_R1A		660 - 660	1		505	(G)3 -> (G)2	Frame Shift		68	Deletion (tandem repeat)	17.6	2.1e-14	12	none	0.917		0.176
	SMoV	R1	SMoV_R1A	T	5948 - 5948	1			C -> T			194	SNP (transition)	6.2	8.1e-16	12	none	0.5	T	0.062
	SMoV	R1	SMoV_R1A	C	1193 - 1193	1		1038	T -> C	None	UAU -> UAC	37	SNP (transition)	29.7	1.7e-32	11	none	0.545	C	0.297
	SMoV	R1	SMoV_R1A		1703 - 1703	1		1548	(T)4 -> (T)3	Frame Shift		39	Deletion (tandem repeat)	28.2	8.7e-24	11	none	0.706		0.282
	SMoV	R1	SMoV_R1A	C	2831 - 2831	1		2676	T -> C	None	ACU -> ACC	35	SNP (transition)	31.4	8.3e-33	11	none	0.727	C	0.314
	SMoV	R1	SMoV_R1A		4197 - 4197	1		4042	#NAME?	Frame Shift		47	Deletion	23.4	1.3e-24	11	none	0.636		0.234
	SMoV	R1	SMoV_R1A		4408 - 4408	1		4253	(G)5 -> (G)4	Frame Shift		42	Deletion (tandem repeat)	26.2	3.3e-25	11	none	0.636		0.262
	SMoV	R1	SMoV_R1A		391 - 391	1		236	-C	Frame Shift		52	Deletion	19.2	1.4e-15	10	none	0.8		0.192
	SMoV	R1	SMoV_R1A	A	2333 - 2333	1		2178	G -> A	None	ACG -> ACA	33	SNP (transition)	30.3	9.2e-28	10	none	0.8	A	0.303
	SMoV	R1	SMoV_R1A	G	3911 - 3911	1		3756	A -> G	None	CGA -> CGG	42	SNP (transition)	23.8	1.5e-25	10	none	0.6	G	0.238
	SMoV	R1	SMoV_R1A	C	4862 - 4862	1		4707	T -> C	None	ACU -> ACC	48	SNP (transition)	20.8	6.5e-26	10	none	0.6	C	0.208
	SMoV	R1	SMoV_R1A	T	5354 - 5354	1		5199	C -> T	None	GAC -> GAT	34	SNP (transition)	29.4	1.3e-29	10	none	0.7	T	0.294
	SMoV	R1	SMoV_R1A		188 - 188	1		33	#NAME?	Truncation		43	Deletion	20.9	3.4e-17	9	none	0.667		0.209
	SMoV	R1	SMoV_R1A	TTT	575 - 576	2		420	AG -> TTT	Frame Shift		53 -> 54	Insertion		5.1e-18	9	none	0.667	TTT	16.7% -> 17.0%
	SMoV	R1	SMoV_R1A		1258 - 1258	1		1103	(C)4 -> (C)3	Frame Shift		41	Deletion (tandem repeat)	22	1.3e-15	9	none	0.778		0.22
	SMoV	R1	SMoV_R1A		1299 - 1299	1		1144	(G)3 -> (G)2	Frame Shift		42	Deletion (tandem repeat)	21.4	1.6e-15	9	none	0.667		0.214
	SMoV	R1	SMoV_R1A		1786 - 1786	1		1631	(G)3 -> (G)2	Frame Shift		39	Deletion (tandem repeat)	23.1	7.9e-16	9	none	0.778		0.231
	SMoV	R1	SMoV_R1A	C	2006 - 2006	1		1851	T -> C	None	UAU -> UAC	29	SNP (transition)	31	3.1e-25	9	none	0.667	C	0.31
	SMoV	R1	SMoV_R1A	T	2215 - 2215	1	A -> V	2060	C -> T	Substitution	GCC -> GTC	45	SNP (transition)	20	2.2e-22	9	none	0.556	T	0.2
	SMoV	R1	SMoV_R1A		2667 - 2667	1		2512	#NAME?	Frame Shift		31	Deletion	29	7.6e-17	9	none	0.667		0.29
	SMoV	R1	SMoV_R1A	G	3721 - 3721	1	V -> G	3566	T -> G	Substitution	GUG -> GGG	27	SNP (transversion)	33.3	1.2e-24	9	none	0.667	G	0.333
	SMoV	R1	SMoV_R1A	T	4175 - 4175	1		4020	C -> T	None	GAC -> GAT	41	SNP (transition)	22	8.7e-23	9	none	0.556	T	0.22
	SMoV	R1	SMoV_R1A		5139 - 5139	1		4984	#NAME?	Frame Shift		49	Deletion	18.4	1.2e-16	9	none	0.889		0.184
	SMoV	R1	SMoV_R1A		265 - 265	1		110	(T)3 -> (T)2	Frame Shift		63	Deletion (tandem repeat)	12.7	2.4e-07	8	none	0.625		0.127
	SMoV	R1	SMoV_R1A	AT	658 - 659	2	W -> Y	503	GG -> AT	Substitution	UGG -> UAT	69 -> 71	Substitution		6.3e-14	8	none	1	AT	11.3% -> 11.6%
	SMoV	R1	SMoV_R1A		1526 - 1526	1		1371	-C	Frame Shift		61	Deletion	13.1	1.1e-13	8	none	1		0.131
	SMoV	R1	SMoV_R1A	T	2063 - 2063	1		1908	C -> T	None	AAC -> AAT	24	SNP (transition)	33.3	1.8e-24	8	none	0.75	T	0.333
	SMoV	R1	SMoV_R1A		1152 - 1152	1		997	#NAME?	Frame Shift		48	Deletion	14.6	2.1e-10	7	none	0.714		0.146
	SMoV	R1	SMoV_R1A		2230 - 2230	1		2075	(G)3 -> (G)2	Frame Shift		45	Deletion (tandem repeat)	15.6	1.1e-12	7	none	0.857		0.156
	SMoV	R1	SMoV_R1A		2419 - 2419	1		2264	-C	Frame Shift		40	Deletion	17.5	5.4e-11	7	none	0.714		0.175
	SMoV	R1	SMoV_R1A		2739 - 2739	1		2584	(G)3 -> (G)2	Frame Shift		26	Deletion (tandem repeat)	26.9	1.6e-14	7	none	0.857		0.269
	SMoV	R1	SMoV_R1A		4326 - 4326	1		4171	(G)4 -> (G)3	Frame Shift		38	Deletion (tandem repeat)	18.4	2e-08	7	none	0.571		0.184
	SMoV	R1	SMoV_R1A		5098 - 5098	1		4943	(A)5 -> (A)4	Frame Shift		49	Deletion (tandem repeat)	14.3	2e-12	7	none	0.571		0.143
	SMoV	R1	SMoV_R1A		5337 - 5337	1		5182	(A)4 -> (A)3	Frame Shift		37	Deletion (tandem repeat)	18.9	1.2e-12	7	none	0.857		0.189
	SMoV	R1	SMoV_R1A	T	315 - 315	1	V -> F	160	G -> T	Substitution	GUU -> TUU	65	SNP (transversion)	9.2	1.3e-12	6	none	0.5	T	0.092
	SMoV	R1	SMoV_R1A		974 - 974	1		819	-C	Frame Shift		46	Deletion	13	2.3e-12	6	none	0.833		0.13
	SMoV	R1	SMoV_R1A		986 - 986	1		831	#NAME?	Frame Shift		44	Deletion	13.6	9.5e-08	6	none	0.667		0.136
	SMoV	R1	SMoV_R1A		1019 - 1019	1		864	(A)3 -> (A)2	Frame Shift		46	Deletion (tandem repeat)	13	2.2e-09	6	none	0.667		0.13
	SMoV	R1	SMoV_R1A		1115 - 1115	1		960	(T)3 -> (T)2	Frame Shift		53	Deletion (tandem repeat)	11.3	7.8e-08	6	none	0.667		0.113
	SMoV	R1	SMoV_R1A		1702 - 1703	2		1547	#NAME?	Frame Shift		38 -> 39	Deletion		6.8e-13	6	none	66.7% -> 70.6%		15.4% -> 15.8%
	SMoV	R1	SMoV_R1A		2234 - 2234	1		2079	(C)3 -> (C)2	Frame Shift		45	Deletion (tandem repeat)	13.3	1.9e-09	6	none	0.833		0.133
	SMoV	R1	SMoV_R1A	C	2417 - 2417	1		2262	T -> C	None	UGU -> UGC	41	SNP (transition)	14.6	2.8e-13	6	none	0.833	C	0.146
	SMoV	R1	SMoV_R1A		2475 - 2475	1		2320	(G)4 -> (G)3	Frame Shift		37	Deletion (tandem repeat)	16.2	5.7e-13	6	none	0.667		0.162
	SMoV	R1	SMoV_R1A	T	3122 - 3122	1	Q -> H	2967	A -> T	Substitution	CAA -> CAT	23	SNP (transversion)	26.1	1.6e-12	6	none	0.667	T	0.261
	SMoV	R1	SMoV_R1A		3126 - 3126	1		2971	(G)4 -> (G)3	Frame Shift		21	Deletion (tandem repeat)	28.6	3.2e-09	6	none	0.667		0.286
	SMoV	R1	SMoV_R1A		3221 - 3221	1		3066	(G)3 -> (G)2	Frame Shift		37	Deletion (tandem repeat)	16.2	1.4e-10	6	none	0.667		0.162
	SMoV	R1	SMoV_R1A	C	3394 - 3394	1	I -> T	3239	T -> C	Substitution	AUU -> ACU	26	SNP (transition)	23.1	1.4e-14	6	none	0.667	C	0.231
	SMoV	R1	SMoV_R1A		3983 - 3983	1		3828	(C)3 -> (C)2	Frame Shift		34	Deletion (tandem repeat)	17.6	3.3e-13	6	none	0.667		0.176
	SMoV	R1	SMoV_R1A	G	4136 - 4136	1		3981	A -> G	None	UUA -> UUG	30	SNP (transition)	20	3.7e-17	6	none	0.5	G	0.2
	SMoV	R1	SMoV_R1A		4838 - 4838	1		4683	(G)3 -> (G)2	Frame Shift		44	Deletion (tandem repeat)	13.6	2.5e-08	6	none	0.833		0.136
	SMoV	R1	SMoV_R1A	C	5486 - 5486	1		5331	T -> C	None	GCU -> GCC	21	SNP (transition)	28.6	5.4e-14	6	none	0.833	C	0.286
	SMoV	R1	SMoV_R1A	T	5948 - 5947	0			(T)2 -> (T)3			192	Insertion (tandem repeat)	3.1	2.1e-07	6	none	0.667	T	0.031
	SMoV	R1	SMoV_R1A	A	44562	1			T -> A			29	SNP (transversion)	17.2	3.7e-14	5	none	0.8	A	0.172
	SMoV	R1	SMoV_R1A	C	44562	1			T -> C			29	SNP (transition)	17.2	3.7e-10	5	none	0.6	C	0.172
	SMoV	R1	SMoV_R1A		516 - 516	1		361	#NAME?	Frame Shift		43	Deletion	11.6	2.9e-08	5	none	0.6		0.116
	SMoV	R1	SMoV_R1A		1328 - 1328	1		1173	(G)3 -> (G)2	Frame Shift		46	Deletion (tandem repeat)	10.9	4.2e-10	5	none	0.8		0.109
	SMoV	R1	SMoV_R1A		1346 - 1346	1		1191	-C	Frame Shift		53	Deletion	9.4	8.4e-08	5	none	0.8		0.094
	SMoV	R1	SMoV_R1A		1374 - 1374	1		1219	(T)3 -> (T)2	Frame Shift		49	Deletion (tandem repeat)	10.2	5.6e-08	5	none	0.8		0.102
	SMoV	R1	SMoV_R1A		1404 - 1404	1		1249	(G)3 -> (G)2	Frame Shift		52	Deletion (tandem repeat)	9.6	7.6e-08	5	none	0.8		0.096
	SMoV	R1	SMoV_R1A		1478 - 1478	1		1323	(A)5 -> (A)4	Frame Shift		55	Deletion (tandem repeat)	9.1	1.1e-09	5	none	0.6		0.091
	SMoV	R1	SMoV_R1A	A	1617 - 1616	0		1462	(A)5 -> (A)6	Frame Shift		41	Insertion (tandem repeat)	12.2	7.4e-11	5	none	0.8	A	0.122
	SMoV	R1	SMoV_R1A		1814 - 1814	1		1659	(C)4 -> (C)3	Frame Shift		49	Deletion (tandem repeat)	10.2	5.6e-08	5	none	1		0.102
	SMoV	R1	SMoV_R1A	A	2174 - 2174	1		2019	G -> A	None	UUG -> UUA	41	SNP (transition)	12.2	2.3e-10	5	none	0.6	A	0.122
	SMoV	R1	SMoV_R1A	A	2419 - 2418	0		2264	#NAME?	Frame Shift		40	Insertion	12.5	6.5e-12	5	none	0.8	A	0.125
	SMoV	R1	SMoV_R1A	G	2655 - 2655	1	I -> V	2500	A -> G	Substitution	AUA -> GUA	33	SNP (transition)	15.2	7.5e-14	5	none	0.6	G	0.152
	SMoV	R1	SMoV_R1A		2885 - 2885	1		2730	(C)3 -> (C)2	Frame Shift		34	Deletion (tandem repeat)	14.7	8.4e-09	5	none	0.8		0.147
	SMoV	R1	SMoV_R1A		3404 - 3404	1		3249	(C)3 -> (C)2	Frame Shift		24	Deletion (tandem repeat)	20.8	1.3e-08	5	none	1		0.208
	SMoV	R1	SMoV_R1A	A	3437 - 3437	1		3282	G -> A	None	GGG -> GGA	29	SNP (transition)	17.2	3.7e-14	5	none	0.6	A	0.172
	SMoV	R1	SMoV_R1A		3671 - 3671	1		3516	(G)3 -> (G)2	Frame Shift		25	Deletion (tandem repeat)	20	1.6e-09	5	none	0.6		0.2
	SMoV	R1	SMoV_R1A		4199 - 4199	1		4044	-C	Frame Shift		47	Deletion	10.6	4.7e-10	5	none	1		0.106
	SMoV	R1	SMoV_R1A		4465 - 4466	2		4310	(GA)3 -> (GA)2	Frame Shift		47 -> 48	Deletion (tandem repeat)		5.3e-10	5	none	1		10.4% -> 10.6%
	SMoV	R1	SMoV_R1A		5481 - 5481	1		5326	#NAME?	Frame Shift		21	Deletion	23.8	6.4e-12	5	none	1		0.238
	SMoV	R1	SMoV_R1A		315 - 315	1		160	(G)3 -> (G)2	Frame Shift		65	Deletion (tandem repeat)	6.2	2.6e-07	4	none	1		0.062
	SMoV	R1	SMoV_R1A	GAT	357 - 356	0	-> D	202	(GAT)3 -> (GAT)4	Insertion	-> GAT	61	Insertion (tandem repeat)	6.6	8.2e-10	4	none	0.5	GAT	0.066
	SMoV	R1	SMoV_R1A		357 - 357	1		202	#NAME?	Frame Shift		61	Deletion	6.6	2e-07	4	none	1		0.066
	SMoV	R1	SMoV_R1A		618 - 618	1		463	-C	Frame Shift		58	Deletion	6.9	1.6e-07	4	none	0.75		0.069
	SMoV	R1	SMoV_R1A		1098 - 1098	1		943	(G)4 -> (G)3	Frame Shift		57	Deletion (tandem repeat)	7	1.5e-07	4	none	0.75		0.07
	SMoV	R1	SMoV_R1A	ACT	1626 - 1627	1		1471	TC -> ACT	Frame Shift		44	Insertion	9.1	2.1e-10	4	none	1	ACT	0.091
	SMoV	R1	SMoV_R1A	A	1629 - 1629	1	L -> M	1474	C -> A	Substitution	CUG -> AUG	44	SNP (transversion)	9.1	2.1e-10	4	none	1	A	0.091
	SMoV	R1	SMoV_R1A	A	1714 - 1714	1	F -> Y	1559	T -> A	Substitution	UUU -> UAU	42	SNP (transversion)	9.5	1.8e-10	4	none	1	A	0.095
	SMoV	R1	SMoV_R1A	T	1982 - 1982	1	K -> N	1827	A -> T	Substitution	AAA -> AAT	38	SNP (transversion)	10.5	1.2e-10	4	none	0.5	T	0.105
	SMoV	R1	SMoV_R1A		1982 - 1982	1		1827	(A)3 -> (A)2	Frame Shift		38	Deletion (tandem repeat)	10.5	2.9e-08	4	none	0.5		0.105
	SMoV	R1	SMoV_R1A	G	2297 - 2297	1		2142	A -> G	None	GAA -> GAG	42	SNP (transition)	9.5	2.8e-09	4	none	0.75	G	0.095
	SMoV	R1	SMoV_R1A	G	2660 - 2660	1	D -> E	2505	T -> G	Substitution	GAU -> GAG	31	SNP (transversion)	12.9	7.8e-10	4	none	0.5	G	0.129
	SMoV	R1	SMoV_R1A		2890 - 2890	1		2735	(G)3 -> (G)2	Frame Shift		34	Deletion (tandem repeat)	11.8	1.8e-08	4	none	1		0.118
	SMoV	R1	SMoV_R1A		3001 - 3001	1		2846	(G)3 -> (G)2	Frame Shift		29	Deletion (tandem repeat)	13.8	9e-07	4	none	0.75		0.138
	SMoV	R1	SMoV_R1A		3130 - 3130	1		2975	-C	Truncation		19	Deletion	21.1	1.5e-09	4	none	0.5		0.211
	SMoV	R1	SMoV_R1A	A	3267 - 3267	1	L -> I	3112	C -> A	Substitution	CUC -> AUC	41	SNP (transversion)	9.8	1.6e-10	4	none	0.5	A	0.098
	SMoV	R1	SMoV_R1A		3822 - 3822	1		3667	#NAME?	Frame Shift		35	Deletion	11.4	2e-08	4	none	0.5		0.114
	SMoV	R1	SMoV_R1A		4098 - 4098	1		3943	(C)3 -> (C)2	Frame Shift		29	Deletion (tandem repeat)	13.8	9e-07	4	none	0.5		0.138
	SMoV	R1	SMoV_R1A		4204 - 4204	1		4049	(A)3 -> (A)2	Frame Shift		48	Deletion (tandem repeat)	8.3	7.5e-08	4	none	0.5		0.083
	SMoV	R1	SMoV_R1A	T	4206 - 4205	0		4051	#NAME?	Frame Shift		48	Insertion	8.3	3.1e-10	4	none	0.5	T	0.083
	SMoV	R1	SMoV_R1A	T	4322 - 4322	1		4167	C -> T	None	GAC -> GAT	39	SNP (transition)	10.3	1.3e-10	4	none	0.75	T	0.103
	SMoV	R1	SMoV_R1A		4385 - 4385	1		4230	#NAME?	Frame Shift		39	Deletion	10.3	3.2e-08	4	none	0.5		0.103
	SMoV	R1	SMoV_R1A		4948 - 4948	1		4793	-C	Frame Shift		41	Deletion	9.8	3.9e-08	4	none	0.75		0.098
	SMoV	R1	SMoV_R1A		4980 - 4980	1		4825	(T)5 -> (T)4	Frame Shift		38	Deletion (tandem repeat)	10.5	2.9e-08	4	none	0.75		0.105
	SMoV	R1	SMoV_R1A		5076 - 5076	1		4921	(G)4 -> (G)3	Frame Shift		43	Deletion (tandem repeat)	9.3	4.8e-08	4	none	1		0.093
	SMoV	R1	SMoV_R1A	A	5338 - 5337	0		5183	(A)4 -> (A)5	Frame Shift		37	Insertion (tandem repeat)	10.8	1.6e-09	4	none	0.75	A	0.108
	SMoV	R1	SMoV_R1A	T	5915 - 5915	1			C -> T			190	SNP (transition)	2.1	8.1e-08	4	none	1	T	0.021
	SMoV	R1	SMoV_R1A	G	44562	1			T -> G			29	SNP (transversion)	10.3	2.9e-08	3	none	0.667	G	0.103
	SMoV	R1	SMoV_R1A	TT	266 - 266	1		111	A -> TT	Frame Shift		62	Insertion	4.8	3e-07	3	none	0.667	TT	0.048
	SMoV	R1	SMoV_R1A	C	414 - 414	1	Y -> H	259	T -> C	Substitution	UAU -> CAU	50	SNP (transition)	6	1.5e-07	3	none	0.667	C	0.06
	SMoV	R1	SMoV_R1A	T	1067 - 1067	1		912	C -> T	None	UCC -> UCT	49	SNP (transition)	6.1	1.5e-07	3	none	0.667	T	0.061
	SMoV	R1	SMoV_R1A	G	1130 - 1130	1		975	C -> G	None	CCC -> CCG	54	SNP (transversion)	5.6	2e-07	3	none	1	G	0.056
	SMoV	R1	SMoV_R1A	T	1139 - 1139	1	E -> D	984	G -> T	Substitution	GAG -> GAT	53	SNP (transversion)	5.7	1.8e-07	3	none	1	T	0.057
	SMoV	R1	SMoV_R1A	A	1150 - 1150	1	P -> H	995	C -> A	Substitution	CCU -> CAU	50	SNP (transversion)	6	1.5e-07	3	none	1	A	0.06
	SMoV	R1	SMoV_R1A	T	1312 - 1312	1	K -> M	1157	A -> T	Substitution	AAG -> ATG	44	SNP (transversion)	6.8	1e-07	3	none	0.667	T	0.068
	SMoV	R1	SMoV_R1A	T	1340 - 1340	1		1185	C -> T	None	UUC -> UUT	50	SNP (transition)	6	1.5e-07	3	none	1	T	0.06
	SMoV	R1	SMoV_R1A	T	1632 - 1632	1	T -> S	1477	A -> T	Substitution	ACA -> TCA	44	SNP (transversion)	6.8	1e-07	3	none	1	T	0.068
	SMoV	R1	SMoV_R1A	C	1719 - 1719	1	G -> R	1564	G -> C	Substitution	GGU -> CGU	41	SNP (transversion)	7.3	8.4e-08	3	none	1	C	0.073
	SMoV	R1	SMoV_R1A	T	1820 - 1820	1		1665	C -> T	None	AAC -> AAT	50	SNP (transition)	6	1.5e-07	3	none	0.667	T	0.06
	SMoV	R1	SMoV_R1A	T	1979 - 1979	1		1824	C -> T	None	GAC -> GAT	35	SNP (transition)	8.6	5.2e-08	3	none	0.667	T	0.086
	SMoV	R1	SMoV_R1A	A	2084 - 2084	1		1929	G -> A	None	AGG -> AGA	28	SNP (transition)	10.7	4.1e-07	3	none	0.667	A	0.107
	SMoV	R1	SMoV_R1A	G	3276 - 3276	1	T -> A	3121	A -> G	Substitution	ACA -> GCA	38	SNP (transition)	7.9	6.7e-08	3	none	1	G	0.079
	SMoV	R1	SMoV_R1A	CAC	3283 - 3284	1		3128	AG -> CAC	Frame Shift		37	Insertion	8.1	6.1e-08	3	none	1	CAC	0.081
	SMoV	R1	SMoV_R1A	C	3422 - 3422	1		3267	T -> C	None	GUU -> GUC	26	SNP (transition)	11.5	2.1e-08	3	none	0.667	C	0.115
	SMoV	R1	SMoV_R1A	C	3504 - 3504	1	G -> R	3349	G -> C	Substitution	GGU -> CGU	41	SNP (transversion)	7.3	8.4e-08	3	none	0.667	C	0.073
	SMoV	R1	SMoV_R1A	CT	4176 - 4177	2	T -> L	4021	AC -> CT	Substitution	ACG -> CTG	41	Substitution	7.3	8.4e-08	3	none	1	CT	0.073
	SMoV	R1	SMoV_R1A	GA	4327 - 4328	2	D -> G	4172	AC -> GA	Substitution	GAC -> GGA	37	Substitution	8.1	9.7e-07	3	none	1	GA	0.081
	SMoV	R1	SMoV_R1B		69 - 69	1			(T)5 -> (T)4			15006	Deletion (tandem repeat)	99.1	0	14874	none	0.903		0.991
	SMoV	R1	SMoV_R1B	G	89 - 89	1			A -> G			15268	SNP (transition)	95	0	14511	none	0.907	G	0.95
	SMoV	R1	SMoV_R1B	A	47 - 47	1			G -> A			13554	SNP (transition)	99.8	0	13531	none	0.929	A	0.998
	SMoV	R1	SMoV_R1B	T	576 - 575	0		422	(T)3 -> (T)4	Frame Shift		4140	Insertion (tandem repeat)	98.3	0	4070	none	0.503	T	0.983
	SMoV	R1	SMoV_R1B	A	2134 - 2133	0		1980	(A)3 -> (A)4	Frame Shift		4098	Insertion (tandem repeat)	98.2	0	4024	none	0.522	A	0.982
	SMoV	R1	SMoV_R1B		2821 - 2821	1		2667	(A)5 -> (A)4	Frame Shift		3603	Deletion (tandem repeat)	99.2	0	3575	none	0.53		0.992
	SMoV	R1	SMoV_R1B	A	3774 - 3773	0		3620	(A)3 -> (A)4	Frame Shift		3641	Insertion (tandem repeat)	98.1	0	3573	none	0.507	A	0.981
	SMoV	R1	SMoV_R1B		4904 - 4904	1		4750	(G)3 -> (G)2	Frame Shift		3561	Deletion (tandem repeat)	98.7	0	3513	none	0.501		0.987
	SMoV	R1	SMoV_R1B		833 - 833	1		679	(G)3 -> (G)2	Frame Shift		3391	Deletion (tandem repeat)	98.6	0	3344	none	0.507		0.986
	SMoV	R1	SMoV_R1B	A	3386 - 3385	0		3232	(A)5 -> (A)6	Frame Shift		3485	Insertion (tandem repeat)	95.9	0	3341	none	0.514	A	0.959
	SMoV	R1	SMoV_R1B	C	4892 - 4892	1	Y -> H	4738	T -> C	Substitution	UAU -> CAU	3429	SNP (transition)	95.8	0	3284	none	0.501	C	0.958
	SMoV	R1	SMoV_R1B	G	3793 - 3793	1		3639	A -> G	None	ACA -> ACG	3217	SNP (transition)	98.6	0	3171	none	0.505	G	0.986
	SMoV	R1	SMoV_R1B	T	5164 - 5163	0		5010	(T)4 -> (T)5	Frame Shift		2622	Insertion (tandem repeat)	97	0	2544	none	0.534	T	0.97
	SMoV	R1	SMoV_R1B	T	4948 - 4948	1		4794	C -> T	None	CCC -> CCT	2482	SNP (transition)	97.6	0	2423	none	0.506	T	0.976
	SMoV	R1	SMoV_R1B	C	6572 - 6571	0			(C)5 -> (C)6			1437	Insertion (tandem repeat)	96.5	0	1386	none	0.54	C	0.965
	SMoV	R1	SMoV_R1B		6815 - 6815	1			#NAME?			1242	Deletion	95.9	1.3e-63	1191	none	0.877		0.959
	SMoV	R1	SMoV_R1B	T	4993 - 4993	1		4839	C -> T	None	GAC -> GAT	1173	SNP (transition)	96.4	0	1131	none	0.514	T	0.964
	SMoV	R1	SMoV_R1B	T	2918 - 2918	1	L -> F	2764	C -> T	Substitution	CUU -> TUU	1383	SNP (transition)	76.7	0	1061	none	0.524	T	0.767
	SMoV	R1	SMoV_R1B	C	688 - 688	1		534	T -> C	None	AAU -> AAC	877	SNP (transition)	94.9	0	832	none	0.537	C	0.949
	SMoV	R1	SMoV_R1B	T	89 - 89	1			A -> T			15268	SNP (transversion)	4.4	0	670	none	0.616	T	0.044
	SMoV	R1	SMoV_R1B	G	90 - 89	0			#NAME?			15268	Insertion	4.3	0	654	none	0.609	G	0.043
	SMoV	R1	SMoV_R1B	T	6228 - 6227	0			(T)3 -> (T)4			489	Insertion (tandem repeat)	92.4	6.7e-134	452	none	0.659	T	0.924
	SMoV	R1	SMoV_R1B		68 - 68	1			(T)5 -> (T)4			14990	Deletion (tandem repeat)	1.9	7.2e-142	280	none	0.686		0.019
	SMoV	R1	SMoV_R1B	A	4981 - 4981	1		4827	G -> A	None	UCG -> UCA	1575	SNP (transition)	3.7	2.5e-97	58	none	0.586	A	0.037
	SMoV	R1	SMoV_R1B	A	979 - 979	1		825	G -> A	None	GUG -> GUA	61	SNP (transition)	90.2	5.5e-191	55	none	0.636	A	0.902
	SMoV	R1	SMoV_R1B	G	2182 - 2182	1		2028	A -> G	None	ACA -> ACG	2937	SNP (transition)	1.8	2e-74	54	none	0.611	G	0.018
	SMoV	R1	SMoV_R1B	A	272 - 272	1	D -> N	118	G -> A	Substitution	GAU -> AAU	52	SNP (transition)	100	1.6e-177	52	none	0.712	A	1
	SMoV	R1	SMoV_R1B		5941 - 5941	1			#NAME?			154	Deletion	33.8	8.5e-105	52	none	0.615		0.338
	SMoV	R1	SMoV_R1B	T	3436 - 3436	1		3282	C -> T	None	GGC -> GGT	2235	SNP (transition)	2.2	3.2e-78	50	none	0.5	T	0.022
	SMoV	R1	SMoV_R1B	G	3337 - 3337	1		3183	T -> G	None	GCU -> GCG	2641	SNP (transversion)	1.9	4.5e-63	49	none	0.592	G	0.019
	SMoV	R1	SMoV_R1B	T	5941 - 5941	1			A -> T			154	SNP (transversion)	31.2	2e-104	48	none	0.604	T	0.312
	SMoV	R1	SMoV_R1B	T	1927 - 1927	1		1773	A -> T	None	AUA -> AUT	56	SNP (transversion)	83.9	3e-141	47	none	0.574	T	0.839
	SMoV	R1	SMoV_R1B	A	2705 - 2705	1	G -> S	2551	G -> A	Substitution	GGC -> AGC	896	SNP (transition)	5.1	2.8e-84	46	none	0.5	A	0.051
	SMoV	R1	SMoV_R1B	C	2869 - 2869	1		2715	T -> C	None	GCU -> GCC	2410	SNP (transition)	1.9	2.1e-64	46	none	0.543	C	0.019
	SMoV	R1	SMoV_R1B	A	1624 - 1624	1		1470	T -> A	None	GCU -> GCA	49	SNP (transversion)	89.8	3e-157	44	none	0.568	A	0.898
	SMoV	R1	SMoV_R1B	C	288 - 288	1	N -> T	134	A -> C	Substitution	AAU -> ACU	50	SNP (transversion)	86	1.6e-147	43	none	0.767	C	0.86
	SMoV	R1	SMoV_R1B	A	3552 - 3552	1	R -> K	3398	G -> A	Substitution	AGA -> AAA	47	SNP (transition)	89.4	1.5e-141	42	none	0.524	A	0.894
	SMoV	R1	SMoV_R1B	T	2765 - 2765	1		2611	C -> T	None	CUG -> TUG	2260	SNP (transition)	1.8	5.3e-51	40	none	0.525	T	0.018
	SMoV	R1	SMoV_R1B	C	2546 - 2546	1	Y -> H	2392	T -> C	Substitution	UAC -> CAC	50	SNP (transition)	78	1.9e-134	39	none	0.538	C	0.78
	SMoV	R1	SMoV_R1B	T	3559 - 3559	1		3405	C -> T	None	AGC -> AGT	49	SNP (transition)	75.5	3.6e-108	37	none	0.541	T	0.755
	SMoV	R1	SMoV_R1B	A	4085 - 4085	1	D -> N	3931	G -> A	Substitution	GAU -> AAU	50	SNP (transition)	74	5.6e-115	37	none	0.676	A	0.74
	SMoV	R1	SMoV_R1B	G	4786 - 4786	1		4632	A -> G	None	GCA -> GCG	788	SNP (transition)	4.6	4.7e-68	36	none	0.639	G	0.046
	SMoV	R1	SMoV_R1B	T	1684 - 1684	1		1530	C -> T	None	GGC -> GGT	47	SNP (transition)	70.2	5.4e-108	33	none	0.545	T	0.702
	SMoV	R1	SMoV_R1B	T	5247 - 5247	1	S -> I	5093	G -> T	Substitution	AGC -> ATC	995	SNP (transversion)	3.3	1.3e-54	33	none	0.667	T	0.033
	SMoV	R1	SMoV_R1B	A	5939 - 5939	1			G -> A			158	SNP (transition)	20.9	5.2e-69	33	none	0.667	A	0.209
	SMoV	R1	SMoV_R1B	T	5944 - 5943	0			(T)2 -> (T)3			153	Insertion (tandem repeat)	21.6	1.6e-69	33	none	0.667	T	0.216
	SMoV	R1	SMoV_R1B	C	3473 - 3473	1	F -> L	3319	T -> C	Substitution	UUU -> CUU	1265	SNP (transition)	2.5	2.3e-50	31	none	0.516	C	0.025
	SMoV	R1	SMoV_R1B	C	6533 - 6533	1			T -> C			437	SNP (transition)	6.9	1.8e-53	30	none	0.567	C	0.069
	SMoV	R1	SMoV_R1B	G	4432 - 4432	1		4278	A -> G	None	AAA -> AAG	36	SNP (transition)	80.6	2.1e-92	29	none	0.655	G	0.806
	SMoV	R1	SMoV_R1B	A	5551 - 5551	1	M -> I	5397	G -> A	Substitution	AUG -> AUA	37	SNP (transition)	73	2.2e-89	27	none	0.519	A	0.73
	SMoV	R1	SMoV_R1B	G	4387 - 4387	1		4233	A -> G	None	AAA -> AAG	36	SNP (transition)	72.2	2.5e-83	26	none	0.5	G	0.722
	SMoV	R1	SMoV_R1B		2666 - 2666	1		2512	#NAME?	Frame Shift		79	Deletion	27.8	7e-41	22	none	0.636		0.278
	SMoV	R1	SMoV_R1B	C	3265 - 3265	1		3111	T -> C	None	UUU -> UUC	551	SNP (transition)	3.6	1.6e-34	20	none	0.65	C	0.036
	SMoV	R1	SMoV_R1B	C	5638 - 5638	1		5484	T -> C	None	GCU -> GCC	30	SNP (transition)	66.7	3e-59	20	none	0.5	C	0.667
	SMoV	R1	SMoV_R1B	C	6059 - 6059	1			A -> C			23	SNP (transversion)	82.6	8.1e-18	19	none	0.684	C	0.826
	SMoV	R1	SMoV_R1B	CCAG	1028 - 1029	1		874	GC -> CCAG	Frame Shift		61 -> 63	Insertion		4.1e-50	18	none	1	CCAG	28.6% -> 29.5%
	SMoV	R1	SMoV_R1B	C	5931 - 5930	0			+C			159	Insertion	11.3	4.7e-26	18	none	0.556	C	0.113
	SMoV	R1	SMoV_R1B	C	6486 - 6486	1			T -> C			38	SNP (transition)	44.7	2.3e-46	17	none	0.529	C	0.447
	SMoV	R1	SMoV_R1B	T	5590 - 5590	1		5436	C -> T	None	UUC -> UUT	25	SNP (transition)	64	8.1e-49	16	none	0.563	T	0.64
	SMoV	R1	SMoV_R1B	T	5932 - 5931	0			(T)2 -> (T)3			159	Insertion (tandem repeat)	10.1	5.4e-32	16	none	0.563	T	0.101
	SMoV	R1	SMoV_R1B		2420 - 2420	1		2266	(C)4 -> (C)3	Frame Shift		66	Deletion (tandem repeat)	21.2	1.8e-27	14	none	0.857		0.212
	SMoV	R1	SMoV_R1B	A	6256 - 6256	1			G -> A			50	SNP (transition)	28	6.7e-17	14	none	0.714	A	0.28
	SMoV	R1	SMoV_R1B	A	6535 - 6535	1			T -> A			448	SNP (transversion)	3.1	3.5e-18	14	none	0.5	A	0.031
	SMoV	R1	SMoV_R1B	T	268 - 268	1		114	C -> T	None	CGC -> CGT	54	SNP (transition)	24.1	1.7e-35	13	none	0.615	T	0.241
	SMoV	R1	SMoV_R1B	T	1735 - 1735	1		1581	C -> T	None	GGC -> GGT	58	SNP (transition)	22.4	9.8e-34	13	none	0.615	T	0.224
	SMoV	R1	SMoV_R1B	T	1762 - 1762	1	M -> I	1608	G -> T	Substitution	AUG -> AUT	58	SNP (transversion)	22.4	7.7e-30	13	none	0.846	T	0.224
	SMoV	R1	SMoV_R1B		1904 - 1904	1		1750	(G)4 -> (G)3	Frame Shift		52	Deletion (tandem repeat)	25	1.3e-17	13	none	1		0.25
	SMoV	R1	SMoV_R1B	T	6263 - 6263	1			C -> T			37	SNP (transition)	35.1	5.4e-16	13	none	0.692	T	0.351
	SMoV	R1	SMoV_R1B	A	3214 - 3213	0		3060	(A)5 -> (A)6	Frame Shift		68	Insertion (tandem repeat)	17.6	4.5e-31	12	none	0.917	A	0.176
	SMoV	R1	SMoV_R1B	C	6521 - 6521	1			T -> C			66	SNP (transition)	18.2	1.1e-21	12	none	0.583	C	0.182
	SMoV	R1	SMoV_R1B		1259 - 1259	1		1105	(C)6 -> (C)5	Frame Shift		65	Deletion (tandem repeat)	16.9	6.8e-23	11	none	0.545		0.169
	SMoV	R1	SMoV_R1B	T	1741 - 1741	1		1587	C -> T	None	UCC -> UCT	58	SNP (transition)	19	1.7e-23	11	none	0.818	T	0.19
	SMoV	R1	SMoV_R1B	A	2998 - 2998	1		2844	G -> A	None	UUG -> UUA	85	SNP (transition)	12.9	4.2e-28	11	none	0.727	A	0.129
	SMoV	R1	SMoV_R1B		3512 - 3512	1		3358	#NAME?	Frame Shift		320	Deletion	3.4	9.2e-07	11	none	0.818		0.034
	SMoV	R1	SMoV_R1B		3643 - 3643	1		3489	(C)3 -> (C)2	Frame Shift		331	Deletion (tandem repeat)	3.3	1.3e-09	11	none	0.636		0.033
	SMoV	R1	SMoV_R1B	A	6502 - 6502	1			G -> A			52	SNP (transition)	21.2	7.3e-22	11	none	0.636	A	0.212
	SMoV	R1	SMoV_R1B	T	6519 - 6519	1			C -> T			66	SNP (transition)	16.7	1.3e-20	11	none	0.545	T	0.167
	SMoV	R1	SMoV_R1B	A	1209 - 1209	1	S -> Y	1055	C -> A	Substitution	UCU -> UAU	66	SNP (transversion)	15.2	2.1e-22	10	none	0.7	A	0.152
	SMoV	R1	SMoV_R1B	C	1213 - 1213	1	M -> I	1059	G -> C	Substitution	AUG -> AUC	66	SNP (transversion)	15.2	2.1e-26	10	none	0.7	C	0.152
	SMoV	R1	SMoV_R1B	A	1215 - 1214	0		1061	#NAME?	Frame Shift		66	Insertion	15.2	2.1e-26	10	none	0.7	A	0.152
	SMoV	R1	SMoV_R1B	C	1218 - 1218	1	G -> A	1064	G -> C	Substitution	GGC -> GCC	69	SNP (transversion)	14.5	3.3e-23	10	none	0.7	C	0.145
	SMoV	R1	SMoV_R1B		4069 - 4069	1		3915	(G)4 -> (G)3	Frame Shift		51	Deletion (tandem repeat)	19.6	2.3e-15	10	none	0.929		0.196
	SMoV	R1	SMoV_R1B		5364 - 5364	1		5210	(T)3 -> (T)2	Frame Shift		56	Deletion (tandem repeat)	17.9	2.9e-13	10	none	0.8		0.179
	SMoV	R1	SMoV_R1B	C	44562	1			T -> C			97	SNP (transition)	9.3	4.4e-20	9	none	0.778	C	0.093
	SMoV	R1	SMoV_R1B		1612 - 1613	2		1458	(GA)4 -> (GA)3	Frame Shift		50	Deletion (tandem repeat)	18	1.5e-16	9	none	0.889		0.18
	SMoV	R1	SMoV_R1B		1808 - 1808	1		1654	(T)3 -> (T)2	Frame Shift		65	Deletion (tandem repeat)	13.8	1.1e-13	9	none	0.889		0.138
	SMoV	R1	SMoV_R1B		1813 - 1813	1		1659	(C)4 -> (C)3	Frame Shift		68	Deletion (tandem repeat)	13.2	5.6e-10	9	none	0.778		0.132
	SMoV	R1	SMoV_R1B		2402 - 2402	1		2248	#NAME?	Frame Shift		66	Deletion	13.6	2.2e-15	9	none	0.556		0.136
	SMoV	R1	SMoV_R1B	T	2484 - 2483	0		2330	(T)5 -> (T)6	Frame Shift		71	Insertion (tandem repeat)	12.7	3.7e-23	9	none	0.889	T	0.127
	SMoV	R1	SMoV_R1B		4223 - 4223	1		4069	#NAME?	Frame Shift		39	Deletion	23.1	1.3e-17	9	none	0.778		0.231
	SMoV	R1	SMoV_R1B		4721 - 4721	1		4567	#NAME?	Frame Shift		60	Deletion	15	1.8e-18	9	none	0.778		0.15
	SMoV	R1	SMoV_R1B		5648 - 5648	1		5494	#NAME?	Frame Shift		31	Deletion	29	1.2e-18	9	none	0.778		0.29
	SMoV	R1	SMoV_R1B	C	5922 - 5922	1			T -> C			151	SNP (transition)	6	4.3e-20	9	none	0.667	C	0.06
	SMoV	R1	SMoV_R1B	A	255 - 254	0		101	(A)5 -> (A)6	Frame Shift		55	Insertion (tandem repeat)	14.5	4.7e-18	8	none	0.75	A	0.145
	SMoV	R1	SMoV_R1B		280 - 280	1		126	#NAME?	Frame Shift		51	Deletion	15.7	2.1e-10	8	none	0.875		0.157
	SMoV	R1	SMoV_R1B		2531 - 2531	1		2377	(G)3 -> (G)2	Frame Shift		61	Deletion (tandem repeat)	13.1	4.5e-16	8	none	1		0.131
	SMoV	R1	SMoV_R1B		3025 - 3025	1		2871	(T)4 -> (T)3	Frame Shift		69	Deletion (tandem repeat)	11.6	2.5e-09	8	none	0.75		0.116
	SMoV	R1	SMoV_R1B		3051 - 3051	1		2897	(G)5 -> (G)4	Frame Shift		70	Deletion (tandem repeat)	11.4	1.7e-08	8	none	0.5		0.114
	SMoV	R1	SMoV_R1B		3053 - 3053	1		2899	#NAME?	Frame Shift		70	Deletion	11.4	2.9e-09	8	none	0.625		0.114
	SMoV	R1	SMoV_R1B		3524 - 3524	1		3370	(C)3 -> (C)2	Frame Shift		50	Deletion (tandem repeat)	16	2e-14	8	none	0.75		0.16
	SMoV	R1	SMoV_R1B	C	5746 - 5746	1		5592	T -> C	None	ACU -> ACC	52	SNP (transition)	15.4	4.7e-19	8	none	0.875	C	0.154
	SMoV	R1	SMoV_R1B		5875 - 5875	1		5721	-C	Frame Shift		120	Deletion	6.7	1.2e-13	8	none	1		0.067
	SMoV	R1	SMoV_R1B		5934 - 5934	1			(A)3 -> (A)2			159	Deletion (tandem repeat)	5	1.6e-09	8	none	1		0.05
	SMoV	R1	SMoV_R1B	G	6463 - 6463	1			A -> G			22	SNP (transition)	36.4	8e-25	8	none	0.75	G	0.364
	SMoV	R1	SMoV_R1B		335 - 335	1		181	(C)3 -> (C)2	Frame Shift		43	Deletion (tandem repeat)	16.3	6.3e-15	7	none	1		0.163
	SMoV	R1	SMoV_R1B	T	1363 - 1363	1		1209	C -> T	None	GCC -> GCT	40	SNP (transition)	17.5	2.3e-19	7	none	0.571	T	0.175
	SMoV	R1	SMoV_R1B		1511 - 1511	1		1357	-C	Frame Shift		46	Deletion	15.2	1.3e-12	7	none	0.857		0.152
	SMoV	R1	SMoV_R1B		1633 - 1633	1		1479	-C	Frame Shift		49	Deletion	14.3	1.7e-14	7	none	1		0.143
	SMoV	R1	SMoV_R1B		1849 - 1849	1		1695	#NAME?	Frame Shift		61	Deletion	11.5	8.4e-14	7	none	1		0.115
	SMoV	R1	SMoV_R1B	A	2696 - 2695	0		2542	(A)4 -> (A)5	Frame Shift		652	Insertion (tandem repeat)	1.1	5.8e-08	7	none	0.571	A	0.011
	SMoV	R1	SMoV_R1B	T	3199 - 3199	1		3045	C -> T	None	CUC -> CUT	58	SNP (transition)	12.1	9.4e-17	7	none	0.571	T	0.121
	SMoV	R1	SMoV_R1B	G	285 - 285	1	L -> R	131	T -> G	Substitution	CUC -> CGC	50	SNP (transversion)	12	1e-15	6	none	0.667	G	0.12
	SMoV	R1	SMoV_R1B		1012 - 1012	1		858	(G)3 -> (G)2	Frame Shift		63	Deletion (tandem repeat)	9.5	3.9e-09	6	none	1		0.095
	SMoV	R1	SMoV_R1B		1056 - 1056	1		902	#NAME?	Frame Shift		57	Deletion	10.5	8.8e-12	6	none	1		0.105
	SMoV	R1	SMoV_R1B	T	1081 - 1081	1		927	C -> T	None	AUC -> AUT	69	SNP (transition)	8.7	7.5e-15	6	none	0.5	T	0.087
	SMoV	R1	SMoV_R1B		1204 - 1204	1		1050	-C	Frame Shift		71	Deletion	8.5	8.1e-09	6	none	0.5		0.085
	SMoV	R1	SMoV_R1B	C	1260 - 1259	0		1106	(C)6 -> (C)7	Frame Shift		65	Insertion (tandem repeat)	9.2	5.2e-15	6	none	0.667	C	0.092
	SMoV	R1	SMoV_R1B		1305 - 1305	1		1151	#NAME?	Frame Shift		46	Deletion	13	1.3e-07	6	none	0.833		0.13
	SMoV	R1	SMoV_R1B		1396 - 1396	1		1242	-C	Frame Shift		39	Deletion	15.4	1.9e-10	6	none	1		0.154
	SMoV	R1	SMoV_R1B		2408 - 2408	1		2254	(C)3 -> (C)2	Frame Shift		67	Deletion (tandem repeat)	9	5.7e-09	6	none	0.833		0.09
	SMoV	R1	SMoV_R1B		2623 - 2623	1		2469	#NAME?	Frame Shift		70	Deletion	8.6	7.4e-09	6	none	0.5		0.086
	SMoV	R1	SMoV_R1B		2654 - 2654	1		2500	#NAME?	Frame Shift		80	Deletion	7.5	6.4e-08	6	none	0.833		0.075
	SMoV	R1	SMoV_R1B		3559 - 3559	1		3405	-C	Frame Shift		49	Deletion	12.2	8.2e-10	6	none	0.833		0.122
	SMoV	R1	SMoV_R1B		4562 - 4562	1		4408	-C	Frame Shift		42	Deletion	14.3	3.1e-10	6	none	1		0.143
	SMoV	R1	SMoV_R1B		4748 - 4748	1		4594	(G)3 -> (G)2	Frame Shift		58	Deletion (tandem repeat)	10.3	2.3e-09	6	none	0.667		0.103
	SMoV	R1	SMoV_R1B		5725 - 5725	1		5571	(A)3 -> (A)2	Frame Shift		43	Deletion (tandem repeat)	14	8.2e-08	6	none	1		0.14
	SMoV	R1	SMoV_R1B		5775 - 5775	1		5621	(T)3 -> (T)2	Truncation		55	Deletion (tandem repeat)	10.9	1.7e-09	6	none	0.667		0.109
	SMoV	R1	SMoV_R1B	A	1155 - 1156	2		1001	CG -> A	Frame Shift		74 -> 75	Deletion		5.2e-09	5	none	58.3% -> 60.0%	A	6.7% -> 6.8%
	SMoV	R1	SMoV_R1B	T	1552 - 1552	1		1398	C -> T	None	GGC -> GGT	45	SNP (transition)	11.1	3.8e-13	5	none	1	T	0.111
	SMoV	R1	SMoV_R1B		2363 - 2363	1		2209	(T)3 -> (T)2	Frame Shift		48	Deletion (tandem repeat)	10.4	5e-08	5	none	0.8		0.104
	SMoV	R1	SMoV_R1B		2966 - 2966	1		2812	#NAME?	Frame Shift		75	Deletion	6.7	4.9e-07	5	none	1		0.067
	SMoV	R1	SMoV_R1B		2968 - 2968	1		2814	-C	Frame Shift		74	Deletion	6.8	4.5e-07	5	none	1		0.068
	SMoV	R1	SMoV_R1B	C	3589 - 3589	1		3435	T -> C	None	AUU -> AUC	54	SNP (transition)	9.3	3.1e-11	5	none	0.6	C	0.093
	SMoV	R1	SMoV_R1B		3921 - 3921	1		3767	#NAME?	Frame Shift		33	Deletion	15.2	7.4e-11	5	none	0.8		0.152
	SMoV	R1	SMoV_R1B	A	4069 - 4069	1		3915	G -> A	None	GGG -> GGA	51	SNP (transition)	9.8	7.4e-13	5	none	0.8	A	0.098
	SMoV	R1	SMoV_R1B	T	4240 - 4240	1		4086	C -> T	None	GUC -> GUT	36	SNP (transition)	13.9	1.2e-13	5	none	0.8	T	0.139
	SMoV	R1	SMoV_R1B	T	4745 - 4745	1	R -> W	4591	A -> T	Substitution	AGG -> TGG	57	SNP (transversion)	8.8	4.1e-11	5	none	0.8	T	0.088
	SMoV	R1	SMoV_R1B		5884 - 5884	1		5730	-C	Frame Shift		130	Deletion	3.8	8.3e-08	5	none	0.8		0.038
	SMoV	R1	SMoV_R1B		375 - 375	1		221	(T)4 -> (T)3	Frame Shift		42	Deletion (tandem repeat)	9.5	4.3e-08	4	none	1		0.095
	SMoV	R1	SMoV_R1B		1298 - 1298	1		1144	(G)3 -> (G)2	Frame Shift		55	Deletion (tandem repeat)	7.3	1.3e-07	4	none	1		0.073
	SMoV	R1	SMoV_R1B		1515 - 1515	1		1361	#NAME?	Frame Shift		46	Deletion	8.7	6.3e-08	4	none	0.75		0.087
	SMoV	R1	SMoV_R1B		1517 - 1517	1		1363	#NAME?	Frame Shift		48	Deletion	8.3	7.5e-08	4	none	0.75		0.083
	SMoV	R1	SMoV_R1B		1759 - 1759	1		1605	(T)4 -> (T)3	Frame Shift		58	Deletion (tandem repeat)	6.9	1.6e-07	4	none	0.75		0.069
	SMoV	R1	SMoV_R1B		1842 - 1842	1		1688	#NAME?	Frame Shift		64	Deletion	6.3	2.4e-07	4	none	0.75		0.063
	SMoV	R1	SMoV_R1B	T	1980 - 1980	1	K -> M	1826	A -> T	Substitution	AAG -> ATG	64	SNP (transversion)	6.3	1e-09	4	none	0.5	T	0.063
	SMoV	R1	SMoV_R1B		1983 - 1983	1		1829	(G)3 -> (G)2	Frame Shift		64	Deletion (tandem repeat)	6.3	2.4e-07	4	none	0.5		0.063
	SMoV	R1	SMoV_R1B		1986 - 1986	1		1832	#NAME?	Frame Shift		64	Deletion	6.3	2.4e-07	4	none	0.5		0.063
	SMoV	R1	SMoV_R1B	C	2502 - 2502	1	V -> A	2348	T -> C	Substitution	GUG -> GCG	65	SNP (transition)	6.2	1.1e-09	4	none	0.5	C	0.062
	SMoV	R1	SMoV_R1B	T	2508 - 2507	0		2354	(T)2 -> (T)3	Frame Shift		62	Insertion (tandem repeat)	6.5	1.4e-08	4	none	0.5	T	0.065
	SMoV	R1	SMoV_R1B	G	3085 - 3085	1		2931	C -> G	None	CCC -> CCG	58	SNP (transversion)	6.9	6.7e-10	4	none	1	G	0.069
	SMoV	R1	SMoV_R1B		3085 - 3085	1		2931	(C)3 -> (C)2	Frame Shift		58	Deletion (tandem repeat)	6.9	1.6e-07	4	none	0.75		0.069
	SMoV	R1	SMoV_R1B	T	3090 - 3089	0		2936	#NAME?	Frame Shift		59	Insertion	6.8	1.1e-08	4	none	1	T	0.068
	SMoV	R1	SMoV_R1B	T	3093 - 3092	0		2939	#NAME?	Frame Shift		61	Insertion	6.6	8.2e-10	4	none	1	T	0.066
	SMoV	R1	SMoV_R1B		3095 - 3095	1		2941	-C	Frame Shift		62	Deletion	6.5	2.1e-07	4	none	0.5		0.065
	SMoV	R1	SMoV_R1B	A	4068 - 4069	2		3914	GG -> A	Frame Shift		51	Deletion	7.8	8.2e-07	4	none	92.9% -> 100.0%	A	0.078
	SMoV	R1	SMoV_R1B		4172 - 4172	1		4018	#NAME?	Frame Shift		50	Deletion	8	8.9e-08	4	none	0.5		0.08
	SMoV	R1	SMoV_R1B	T	4323 - 4323	1	G -> V	4169	G -> T	Substitution	GGC -> GTC	36	SNP (transversion)	11.1	1.5e-09	4	none	0.5	T	0.111
	SMoV	R1	SMoV_R1B		4387 - 4387	1		4233	(A)4 -> (A)3	Frame Shift		36	Deletion (tandem repeat)	11.1	2.3e-08	4	none	0.75		0.111
	SMoV	R1	SMoV_R1B		4505 - 4505	1		4351	#NAME?	Frame Shift		49	Deletion	8.2	8.2e-08	4	none	1		0.082
	SMoV	R1	SMoV_R1B	C	4588 - 4588	1		4434	T -> C	None	GGU -> GGC	47	SNP (transition)	8.5	2.8e-10	4	none	0.75	C	0.085
	SMoV	R1	SMoV_R1B		4682 - 4682	1		4528	#NAME?	Frame Shift		41	Deletion	9.8	3.9e-08	4	none	0.75		0.098
	SMoV	R1	SMoV_R1B	A	5410 - 5410	1		5256	G -> A	Truncation		52	SNP (transition)	7.7	4.3e-10	4	none	0.75	A	0.077
	SMoV	R1	SMoV_R1B	A	5413 - 5413	1		5259	G -> A	None	CUG -> CUA	57	SNP (transition)	7	6.2e-10	4	none	1	A	0.07
	SMoV	R1	SMoV_R1B	A	5420 - 5419	0		5266	(A)2 -> (A)3	Frame Shift		52	Insertion (tandem repeat)	7.7	4.3e-10	4	none	1	A	0.077
	SMoV	R1	SMoV_R1B	T	5424 - 5424	1	S -> L	5270	C -> T	Substitution	UCG -> UTG	51	SNP (transition)	7.8	2.4e-07	4	none	1	T	0.078
	SMoV	R1	SMoV_R1B	A	5440 - 5439	0		5286	(A)4 -> (A)5	Frame Shift		54	Insertion (tandem repeat)	7.4	5e-10	4	none	1	A	0.074
	SMoV	R1	SMoV_R1B		5590 - 5590	1		5436	-C	Frame Shift		25	Deletion	16	4.8e-07	4	none	0.75		0.16
	SMoV	R1	SMoV_R1B	T	5929 - 5929	1			C -> T			159	SNP (transition)	2.5	4e-08	4	none	0.5	T	0.025
	SMoV	R1	SMoV_R1B	T	6443 - 6443	1			C -> T			18	SNP (transition)	22.2	1.9e-10	4	none	0.75	T	0.222
	SMoV	R1	SMoV_R1B	A	1298 - 1297	0		1144	#NAME?	Frame Shift		54	Insertion	5.6	2e-07	3	none	1	A	0.056
	SMoV	R1	SMoV_R1B	T	1301 - 1301	1	H -> Y	1147	C -> T	Substitution	CAU -> TAU	51	SNP (transition)	5.9	1.6e-07	3	none	1	T	0.059
	SMoV	R1	SMoV_R1B	CC	2493 - 2494	2	K -> T	2339	AG -> CC	Substitution	AAG -> ACC	70	Substitution	4.3	4.3e-07	3	none	1	CC	0.043
	SMoV	R1	SMoV_R1B	G	3089 - 3089	1	Y -> D	2935	T -> G	Substitution	UAU -> GAU	61	SNP (transversion)	4.9	2.8e-07	3	none	1	G	0.049
	SMoV	R1	SMoV_R1B	T	3129 - 3129	1	S -> F	2975	C -> T	Substitution	UCU -> UTU	55	SNP (transition)	5.5	2.1e-07	3	none	1	T	0.055
	SMoV	R1	SMoV_R1B	A	4221 - 4221	1	P -> H	4067	C -> A	Substitution	CCU -> CAU	39	SNP (transversion)	7.7	7.2e-08	3	none	1	A	0.077
	SMoV	R1	SMoV_R1B	T	4228 - 4228	1		4074	C -> T	None	GCC -> GCT	41	SNP (transition)	7.3	8.4e-08	3	none	1	T	0.073
	SMoV	R1	SMoV_R1B	T	4464 - 4464	1	E -> V	4310	A -> T	Substitution	GAG -> GTG	44	SNP (transversion)	6.8	1e-07	3	none	1	T	0.068
	SMoV	R1	SMoV_R1B	C	5319 - 5318	0		5165	(C)2 -> (C)3	Frame Shift		51	Insertion (tandem repeat)	5.9	1.6e-07	3	none	0.667	C	0.059
	SMoV	R1	SMoV_R1B	T	5355 - 5355	1	K -> M	5201	A -> T	Substitution	AAG -> ATG	56	SNP (transversion)	5.4	2.2e-07	3	none	0.667	T	0.054
	SMoV	R1	SMoV_R1B	A	5581 - 5581	1		5427	G -> A	None	ACG -> ACA	26	SNP (transition)	11.5	2.1e-08	3	none	0.667	A	0.115
	SMoV	R1	SMoV_R1B	T	5626 - 5626	1		5472	C -> T	None	CGC -> CGT	27	SNP (transition)	11.1	2.3e-08	3	none	1	T	0.111
	SMoV	R1	SMoV_R1B	C	1028 - 1028	1	A -> P	874	G -> C	Substitution	GCU -> CCU	61	SNP (transversion)	3.3	9.5e-07	2	none	1	C	0.033
	SMoV	R1	SMoV_R1C	CC	6563 - 6562	0			#NAME?			2995	Insertion	95.5	0	2859	none	0.5	CC	0.955
	SMoV	R1	SMoV_R1C		6805 - 6805	1			#NAME?			758	Deletion	95.5	2.8e-37	724	none	0.959		0.955
	SMoV	R1	SMoV_R1C		5937 - 5937	1			(T)3 -> (T)2			77	Deletion (tandem repeat)	35.1	5.7e-45	27	none	0.593		0.351
	SMoV	R1	SMoV_R1C	C	5925 - 5924	0			+C			73	Insertion	32.9	4.4e-16	24	none	0.542	C	0.329
	SMoV	R1	SMoV_R1C		64 - 64	1			#NAME?			46	Deletion	50	2.4e-45	23	none	0.783		0.5
	SMoV	R1	SMoV_R1C	T	5926 - 5925	0			(T)2 -> (T)3			74	Insertion (tandem repeat)	27	5.5e-41	20	none	0.5	T	0.27
	SMoV	R1	SMoV_R1C	T	79 - 79	1			C -> T			45	SNP (transition)	24.4	4e-28	11	none	0.818	T	0.244
	SMoV	R1	SMoV_R1C	C	4842 - 4842	1	S -> P	4690	T -> C	Substitution	UCU -> CCU	15	SNP (transition)	73.3	4.3e-36	11	none	0.545	C	0.733
	SMoV	R1	SMoV_R1C	T	5938 - 5937	0			(T)3 -> (T)4			77	Insertion (tandem repeat)	14.3	4e-08	11	none	0.727	T	0.143
	SMoV	R1	SMoV_R1C	T	36 - 36	1			A -> T			47	SNP (transversion)	19.1	2.1e-20	9	none	0.889	T	0.191
	SMoV	R1	SMoV_R1C	AA	38 - 37	0			#NAME?			47	Insertion	19.1	2.1e-20	9	none	0.889	AA	0.191
	SMoV	R1	SMoV_R1C	T	40 - 40	1			A -> T			48	SNP (transversion)	18.8	8.3e-25	9	none	0.889	T	0.188
	SMoV	R1	SMoV_R1C	CT	80 - 79	0			#NAME?			45	Insertion	13.3	3.2e-14	6	none	0.833	CT	0.133
	SMoV	R1	SMoV_R1C		1892 - 1892	1		1740	(C)3 -> (C)2	Frame Shift		14	Deletion (tandem repeat)	42.9	7.5e-16	6	none	0.833		0.429
	SMoV	R1	SMoV_R1C	C	75 - 75	1			T -> C			47	SNP (transition)	10.6	1.5e-11	5	none	0.8	C	0.106
	SMoV	R1	SMoV_R1C	C	77 - 76	0			+C			46	Insertion	10.9	4.3e-13	5	none	0.8	C	0.109
	SMoV	R1	SMoV_R1C		1217 - 1217	1		1065	(G)4 -> (G)3	Frame Shift		12	Deletion (tandem repeat)	41.7	2.5e-13	5	none	0.6		0.417
	SMoV	R1	SMoV_R1C	A	44562	1			T -> A			18	SNP (transversion)	22.2	4.8e-12	4	none	0.5	A	0.222
	SMoV	R1	SMoV_R1C	A	1214 - 1214	1		1062	G -> A	None	ACG -> ACA	10	SNP (transition)	40	3.3e-13	4	none	0.5	A	0.4
	SMoV	R1	SMoV_R1C		4902 - 4902	1		4750	(G)3 -> (G)2	Frame Shift		14	Deletion (tandem repeat)	28.6	4e-10	4	none	0.5		0.286
	SMoV	R1	SMoV_R1C	C	44562	1			T -> C			18	SNP (transition)	16.7	6.5e-09	3	none	0.667	C	0.167
	SMoV	R1	SMoV_R1C	T	1322 - 1322	1		1170	C -> T	None	GAC -> GAT	10	SNP (transition)	30	9.5e-10	3	none	1	T	0.3
	SMoV	R1	SMoV_R1C		4842 - 4842	1		4690	#NAME?	Frame Shift		15	Deletion	20	2.3e-07	3	none	0.667		0.2
	SMoV	R1	SMoV_R1C		5324 - 5324	1		5172	#NAME?	Frame Shift		13	Deletion	23.1	1.4e-07	3	none	0.667		0.231
	SMoV	R2	SMoV_R2A	CTT	419 - 421	3		392	GGG -> CTT	Truncation		667 -> 775	Substitution		1.5e-243	105 -> 191	none	58.2% -> 60.1%	CTT	15.7% -> 24.6%
	SMoV	R2	SMoV_R2A	A	4088 - 4089	2		4061	TT -> A	Truncation		150 -> 152	Deletion		2e-13	11 -> 12	none	75.0% -> 77.8%	A	7.3% -> 7.9%
	SMoV	R2	SMoV_R2A	T	5108 - 5107	0			(T)4 -> (T)5			14104	Insertion (tandem repeat)	90	0	12689	none	0.519	T	0.9
	SMoV	R2	SMoV_R2A		2777 - 2777	1		2750	(A)5 -> (A)4	Frame Shift		5827	Deletion (tandem repeat)	98.3	0	5730	none	0.518		0.983
	SMoV	R2	SMoV_R2A	C	5785 - 5784	0			(C)5 -> (C)6			5257	Insertion (tandem repeat)	96.4	0	5066	none	0.577	C	0.964
	SMoV	R2	SMoV_R2A	T	5441 - 5440	0			(T)3 -> (T)4			5156	Insertion (tandem repeat)	97.4	0	5023	none	0.535	T	0.974
	SMoV	R2	SMoV_R2A	T	5476 - 5476	1			C -> T			4296	SNP (transition)	98	0	4211	none	0.538	T	0.98
	SMoV	R2	SMoV_R2A	T	1932 - 1932	1		1905	C -> T	None	GGC -> GGT	2346	SNP (transition)	83.4	0	1957	none	0.509	T	0.834
	SMoV	R2	SMoV_R2A	T	1941 - 1941	1		1914	C -> T	None	TTC -> TTT	2297	SNP (transition)	83.6	0	1921	none	0.513	T	0.836
	SMoV	R2	SMoV_R2A	C	1950 - 1950	1		1923	T -> C	None	CGT -> CGC	2116	SNP (transition)	82.6	0	1748	none	0.5	C	0.826
	SMoV	R2	SMoV_R2A	A	1945 - 1944	0		1918	(A)3 -> (A)4	Frame Shift		2254	Insertion (tandem repeat)	73.3	0	1653	none	0.5	A	0.733
	SMoV	R2	SMoV_R2A	T	2156 - 2155	0		2129	(T)3 -> (T)4	Frame Shift		1725	Insertion (tandem repeat)	82.2	0	1418	none	0.518	T	0.822
	SMoV	R2	SMoV_R2A	A	4468 - 4467	0		4441	(A)4 -> (A)5	Frame Shift		1408	Insertion (tandem repeat)	91.4	0	1287	none	0.519	A	0.914
	SMoV	R2	SMoV_R2A		1095 - 1095	1		1068	(T)3 -> (T)2	Frame Shift		1408	Deletion (tandem repeat)	90.1	0	1268	none	0.522		0.901
	SMoV	R2	SMoV_R2A	T	5157 - 5156	0			(T)3 -> (T)4			10915	Insertion (tandem repeat)	10.7	0	1170	none	0.504	T	0.107
	SMoV	R2	SMoV_R2A	T	1867 - 1866	0		1840	(T)4 -> (T)5	Frame Shift		2064	Insertion (tandem repeat)	55.6	0	1148	none	0.562	T	0.556
	SMoV	R2	SMoV_R2A	A	1065 - 1065	1		1038	C -> A	None	CCC -> CCA	1169	SNP (transversion)	86.1	0	1007	none	0.526	A	0.861
	SMoV	R2	SMoV_R2A	C	4854 - 4854	1		4827	T -> C	None	ATT -> ATC	1137	SNP (transition)	86.5	0	983	none	0.544	C	0.865
	SMoV	R2	SMoV_R2A	C	2151 - 2151	1		2124	T -> C	None	AGT -> AGC	1707	SNP (transition)	52.5	0	897	none	0.511	C	0.525
	SMoV	R2	SMoV_R2A		5220 - 5220	1			(G)3 -> (G)2			4884	Deletion (tandem repeat)	18.1	0	884	none	0.601		0.181
	SMoV	R2	SMoV_R2A		2501 - 2501	1		2474	(T)4 -> (T)3	Frame Shift		1309	Deletion (tandem repeat)	65.9	0	862	none	0.531		0.659
	SMoV	R2	SMoV_R2A		864 - 864	1		837	(T)3 -> (T)2	Frame Shift		1586	Deletion (tandem repeat)	53.9	0	855	none	0.531		0.539
	SMoV	R2	SMoV_R2A	T	4759 - 4758	0		4732	(T)3 -> (T)4	Truncation		1404	Insertion (tandem repeat)	59	0	828	none	0.501	T	0.59
	SMoV	R2	SMoV_R2A	A	906 - 905	0		879	(A)3 -> (A)4	Frame Shift		1537	Insertion (tandem repeat)	52	0	799	none	0.518	A	0.52
	SMoV	R2	SMoV_R2A	C	2130 - 2130	1		2103	Y -> C	None	ACY -> ACC	1517	SNP	51	0	774	none	0.51	C	0.51
	SMoV	R2	SMoV_R2A	T	1273 - 1272	0		1246	(T)3 -> (T)4	Frame Shift		920	Insertion (tandem repeat)	81.8	0	753	none	0.548	T	0.818
	SMoV	R2	SMoV_R2A	T	5013 - 5013	1		4986	G -> T	None	GTG -> GTT	5293	SNP (transversion)	13.5	0	715	none	0.519	T	0.135
	SMoV	R2	SMoV_R2A	A	4918 - 4917	0		4891	(A)2 -> (A)3	Frame Shift		1208	Insertion (tandem repeat)	54.1	0	653	none	0.502	A	0.541
	SMoV	R2	SMoV_R2A	T	4300 - 4299	0		4273	(T)2 -> (T)3	Truncation		798	Insertion (tandem repeat)	81.5	0	650	none	0.54	T	0.815
	SMoV	R2	SMoV_R2A	A	3596 - 3595	0		3569	(A)4 -> (A)5	Frame Shift		867	Insertion (tandem repeat)	74.6	0	647	none	0.564	A	0.746
	SMoV	R2	SMoV_R2A	T	5153 - 5153	1			C -> T			11327	SNP (transition)	5.6	0	639	none	0.56	T	0.056
	SMoV	R2	SMoV_R2A	T	2130 - 2130	1		2103	Y -> T	None	ACY -> ACT	1517	SNP	40.8	0	619	none	0.54	T	0.408
	SMoV	R2	SMoV_R2A		348 - 348	1		321	(A)3 -> (A)2	Frame Shift		1235	Deletion (tandem repeat)	46.2	0	571	none	0.532		0.462
	SMoV	R2	SMoV_R2A		3840 - 3840	1		3813	(T)5 -> (T)4	Frame Shift		667	Deletion (tandem repeat)	82.2	0	548	none	0.504		0.822
	SMoV	R2	SMoV_R2A	T	3477 - 3476	0		3450	(T)4 -> (T)5	Frame Shift		989	Insertion (tandem repeat)	53.8	0	532	none	0.6	T	0.538
	SMoV	R2	SMoV_R2A	G	4384 - 4384	1	I -> V	4357	A -> G	Substitution	ATC -> GTC	924	SNP (transition)	53.4	0	493	none	0.529	G	0.534
	SMoV	R2	SMoV_R2A	T	4965 - 4964	0		4938	(T)3 -> (T)4	Frame Shift		1125	Insertion (tandem repeat)	43	0	484	none	0.504	T	0.43
	SMoV	R2	SMoV_R2A	A	2442 - 2442	1		2415	T -> A	None	GTT -> GTA	994	SNP (transversion)	47.8	0	475	none	0.505	A	0.478
	SMoV	R2	SMoV_R2A	A	828 - 828	1		801	G -> A	None	GAG -> GAA	1146	SNP (transition)	34.2	0	392	none	0.526	A	0.342
	SMoV	R2	SMoV_R2A		4758 - 4758	1		4731	(T)3 -> (T)2	Frame Shift		1405	Deletion (tandem repeat)	27.5	0	387	none	0.55		0.275
	SMoV	R2	SMoV_R2A	T	4569 - 4569	1		4542	C -> T	None	TTC -> TTT	511	SNP (transition)	65.8	0	336	none	0.545	T	0.658
	SMoV	R2	SMoV_R2A	C	429 - 429	1		402	T -> C	None	GCT -> GCC	468	SNP (transition)	71.2	0	333	none	0.553	C	0.712
	SMoV	R2	SMoV_R2A	T	295 - 295	1	V -> F	268	G -> T	Substitution	GTT -> TTT	1197	SNP (transversion)	26.9	0	322	none	0.531	T	0.269
	SMoV	R2	SMoV_R2A	T	300 - 299	0		273	(T)4 -> (T)5	Frame Shift		1203	Insertion (tandem repeat)	25.5	0	307	none	0.536	T	0.255
	SMoV	R2	SMoV_R2A	T	2502 - 2501	0		2475	(T)4 -> (T)5	Frame Shift		1306	Insertion (tandem repeat)	22.7	0	297	none	0.556	T	0.227
	SMoV	R2	SMoV_R2A	T	5109 - 5109	1			C -> T			14170	SNP (transition)	2	0	287	none	0.526	T	0.02
	SMoV	R2	SMoV_R2A	T	2538 - 2538	1		2511	C -> T	None	TTC -> TTT	965	SNP (transition)	29.5	0	285	none	0.561	T	0.295
	SMoV	R2	SMoV_R2A		2390 - 2390	1		2363	(G)3 -> (G)2	Frame Shift		621	Deletion (tandem repeat)	45.4	0	282	none	0.514		0.454
	SMoV	R2	SMoV_R2A	T	2207 - 2206	0		2180	(T)3 -> (T)4	Frame Shift		1282	Insertion (tandem repeat)	19.8	0	254	none	0.551	T	0.198
	SMoV	R2	SMoV_R2A	T	3493 - 3492	0		3466	(T)2 -> (T)3	Frame Shift		1004	Insertion (tandem repeat)	22.1	0	222	none	0.626	T	0.221
	SMoV	R2	SMoV_R2A	G	415 - 414	0		388	#NAME?	Frame Shift		792	Insertion	24.6	0	195	none	0.595	G	0.246
	SMoV	R2	SMoV_R2A	C	753 - 753	1		726	T -> C	None	CTT -> CTC	346	SNP (transition)	54.6	0	189	none	0.566	C	0.546
	SMoV	R2	SMoV_R2A	T	735 - 735	1		708	C -> T	None	ACC -> ACT	236	SNP (transition)	66.9	0	158	none	0.544	T	0.669
	SMoV	R2	SMoV_R2A	G	4997 - 4997	1	N -> S	4970	A -> G	Substitution	AAC -> AGC	3707	SNP (transition)	4.2	5.2e-281	155	none	0.516	G	0.042
	SMoV	R2	SMoV_R2A	T	4830 - 4830	1		4803	C -> T	None	ATC -> ATT	1079	SNP (transition)	13.6	1.3e-306	147	none	0.524	T	0.136
	SMoV	R2	SMoV_R2A	A	2694 - 2694	1		2667	T -> A	None	ACT -> ACA	2627	SNP (transversion)	5.4	2.6e-219	143	none	0.566	A	0.054
	SMoV	R2	SMoV_R2A	A	5191 - 5191	1			G -> A			7968	SNP (transition)	1.7	1.1e-153	136	none	0.647	A	0.017
	SMoV	R2	SMoV_R2A	C	5866 - 5866	1			T -> C			1641	SNP (transition)	8	4.1e-85	132	none	0.553	C	0.08
	SMoV	R2	SMoV_R2A		5143 - 5143	1			-C			12162	Deletion	1.1	2.2e-72	129	none	0.55		0.011
	SMoV	R2	SMoV_R2A	A	2130 - 2130	1		2103	Y -> A	None	ACY -> ACA	1517	SNP	8.2	1.5e-237	124	none	0.54	A	0.082
	SMoV	R2	SMoV_R2A	C	738 - 738	1		711	T -> C	None	ATT -> ATC	250	SNP (transition)	40.8	8e-296	102	none	0.559	C	0.408
	SMoV	R2	SMoV_R2A	A	2805 - 2805	1		2778	G -> A	None	TTG -> TTA	4820	SNP (transition)	2	7.8e-138	98	none	0.561	A	0.02
	SMoV	R2	SMoV_R2A	C	960 - 960	1		933	T -> C	None	ACT -> ACC	986	SNP (transition)	9.8	4.8e-204	97	none	0.577	C	0.098
	SMoV	R2	SMoV_R2A	C	5007 - 5007	1		4980	T -> C	None	GTT -> GTC	4841	SNP (transition)	1.7	3.5e-109	82	none	0.549	C	0.017
	SMoV	R2	SMoV_R2A	T	2022 - 2022	1		1995	C -> T	None	CCC -> CCT	937	SNP (transition)	7.6	1.5e-148	71	none	0.634	T	0.076
	SMoV	R2	SMoV_R2A	A	4089 - 4089	1	F -> L	4062	T -> A	Substitution	TTT -> TTA	150	SNP (transversion)	46	1.1e-184	69	none	0.507	A	0.46
	SMoV	R2	SMoV_R2A	T	3654 - 3654	1		3627	C -> T	None	TAC -> TAT	528	SNP (transition)	12.9	3.2e-145	68	none	0.544	T	0.129
	SMoV	R2	SMoV_R2A	G	146 - 145	0		119	#NAME?	Frame Shift		272	Insertion	22.8	1.4e-155	62	none	1	G	0.228
	SMoV	R2	SMoV_R2A	G	149 - 149	1	L -> R	122	T -> G	Substitution	CTT -> CGT	273	SNP (transversion)	22	1.5e-149	60	none	1	G	0.22
	SMoV	R2	SMoV_R2A	T	1806 - 1806	1		1779	A -> T	None	CTA -> CTT	1040	SNP (transversion)	5.4	7.6e-98	56	none	0.571	T	0.054
	SMoV	R2	SMoV_R2A	T	1102 - 1102	1		1075	C -> T	None	CTA -> TTA	1393	SNP (transition)	3.9	9.6e-78	55	none	0.636	T	0.039
	SMoV	R2	SMoV_R2A	G	5911 - 5911	1			A -> G			124	SNP (transition)	43.5	4.4e-100	54	none	1	G	0.435
	SMoV	R2	SMoV_R2A	A	4440 - 4440	1		4413	G -> A	None	AGG -> AGA	1185	SNP (transition)	4.5	1.3e-93	53	none	0.547	A	0.045
	SMoV	R2	SMoV_R2A		609 - 609	1		582	(C)5 -> (C)4	Frame Shift		191	Deletion (tandem repeat)	25.7	4.3e-87	49	none	0.592		0.257
	SMoV	R2	SMoV_R2A	A	5860 - 5859	0			(A)2 -> (A)3			1909	Insertion (tandem repeat)	2.6	6.1e-09	49	none	0.612	A	0.026
	SMoV	R2	SMoV_R2A	T	5230 - 5230	1			C -> T			3458	SNP (transition)	1.4	6.6e-59	47	none	0.638	T	0.014
	SMoV	R2	SMoV_R2A	C	4288 - 4288	1		4261	A -> C	None	AGG -> CGG	792	SNP (transversion)	5.8	2.2e-91	46	none	0.696	C	0.058
	SMoV	R2	SMoV_R2A	G	1893 - 1893	1		1866	A -> G	None	GTA -> GTG	2212	SNP (transition)	2	1e-68	45	none	0.533	G	0.02
	SMoV	R2	SMoV_R2A	T	3297 - 3297	1		3270	C -> T	None	TAC -> TAT	160	SNP (transition)	25.6	7.7e-106	41	none	0.585	T	0.256
	SMoV	R2	SMoV_R2A	T	4452 - 4452	1		4425	C -> T	None	CTC -> CTT	1319	SNP (transition)	3.1	3.6e-58	41	none	0.585	T	0.031
	SMoV	R2	SMoV_R2A		266 - 266	1		239	(T)5 -> (T)4	Truncation		787	Deletion (tandem repeat)	4.8	5.4e-12	38	none	0.658		0.048
	SMoV	R2	SMoV_R2A	T	1947 - 1947	1		1920	C -> T	None	CGC -> CGT	2213	SNP (transition)	1.7	2.6e-55	37	none	0.512	T	0.017
	SMoV	R2	SMoV_R2A	T	3321 - 3321	1		3294	C -> T	None	GAC -> GAT	177	SNP (transition)	20.3	4.8e-89	36	none	0.556	T	0.203
	SMoV	R2	SMoV_R2A	T	5231 - 5231	1			C -> T			3316	SNP (transition)	1.1	1.6e-40	35	none	0.686	T	0.011
	SMoV	R2	SMoV_R2A		3317 - 3317	1		3290	(T)4 -> (T)3	Truncation		176	Deletion (tandem repeat)	19.3	1.6e-49	34	none	0.824		0.193
	SMoV	R2	SMoV_R2A		4824 - 4824	1		4797	(T)4 -> (T)3	Frame Shift		1136	Deletion (tandem repeat)	3	2.9e-13	34	none	0.824		0.03
	SMoV	R2	SMoV_R2A		299 - 299	1		272	(T)4 -> (T)3	Frame Shift		1203	Deletion (tandem repeat)	2.7	2e-09	33	none	0.818		0.027
	SMoV	R2	SMoV_R2A	C	1420 - 1420	1		1393	T -> C	None	TTA -> CTA	112	SNP (transition)	29.5	7.8e-88	33	none	0.606	C	0.295
	SMoV	R2	SMoV_R2A	G	3255 - 3255	1		3228	A -> G	None	TTA -> TTG	131	SNP (transition)	24.4	3.3e-82	32	none	0.625	G	0.244
	SMoV	R2	SMoV_R2A		1723 - 1723	1		1696	(C)4 -> (C)3	Frame Shift		174	Deletion (tandem repeat)	17.8	2.6e-53	31	none	0.774		0.178
	SMoV	R2	SMoV_R2A		391 - 391	1		364	#NAME?	Frame Shift		944	Deletion	3.2	7.2e-26	30	none	0.833		0.032
	SMoV	R2	SMoV_R2A		2175 - 2175	1		2148	#NAME?	Frame Shift		1568	Deletion	1.9	2e-22	30	none	0.567		0.019
	SMoV	R2	SMoV_R2A		3968 - 3968	1		3941	(T)4 -> (T)3	Frame Shift		220	Deletion (tandem repeat)	13.2	1.1e-31	29	none	0.69		0.132
	SMoV	R2	SMoV_R2A	C	4570 - 4570	1		4543	T -> C	None	TTG -> CTG	507	SNP (transition)	5.7	2.2e-49	29	none	0.759	C	0.057
	SMoV	R2	SMoV_R2A		5342 - 5342	1			(C)3 -> (C)2			1598	Deletion (tandem repeat)	1.8	1.8e-13	29	none	0.966		0.018
	SMoV	R2	SMoV_R2A		4070 - 4070	1		4043	(G)5 -> (G)4	Frame Shift		163	Deletion (tandem repeat)	17.2	2.8e-42	28	none	0.714		0.172
	SMoV	R2	SMoV_R2A	G	2109 - 2109	1		2082	A -> G	None	GTA -> GTG	1302	SNP (transition)	2.1	1.9e-39	27	none	0.63	G	0.021
	SMoV	R2	SMoV_R2A	T	3219 - 3219	1		3192	C -> T	None	AAC -> AAT	109	SNP (transition)	24.8	8.6e-70	27	none	0.667	T	0.248
	SMoV	R2	SMoV_R2A		1243 - 1243	1		1216	(C)3 -> (C)2	Frame Shift		794	Deletion (tandem repeat)	3.3	2e-25	26	none	0.846		0.033
	SMoV	R2	SMoV_R2A	C	2439 - 2439	1		2412	T -> C	None	TTT -> TTC	979	SNP (transition)	2.7	2.8e-38	26	none	0.5	C	0.027
	SMoV	R2	SMoV_R2A		3378 - 3378	1		3351	(A)4 -> (A)3	Frame Shift		427	Deletion (tandem repeat)	6.1	8.3e-25	26	none	0.769		0.061
	SMoV	R2	SMoV_R2A		429 - 429	1		402	#NAME?	Frame Shift		468	Deletion	5.3	6.6e-25	25	none	0.72		0.053
	SMoV	R2	SMoV_R2A		1118 - 1118	1		1091	(T)3 -> (T)2	Frame Shift		1281	Deletion (tandem repeat)	2	2.1e-10	25	none	0.76		0.02
	SMoV	R2	SMoV_R2A		4652 - 4652	1		4625	#NAME?	Frame Shift		481	Deletion	5.2	3.7e-07	25	none	0.96		0.052
	SMoV	R2	SMoV_R2A	C	1032 - 1032	1		1005	T -> C	None	TCT -> TCC	869	SNP (transition)	2.8	3.1e-38	24	none	0.583	C	0.028
	SMoV	R2	SMoV_R2A	T	4623 - 4623	1		4596	A -> T	None	CCA -> CCT	224	SNP (transversion)	10.7	1.1e-52	24	none	0.5	T	0.107
	SMoV	R2	SMoV_R2A		4769 - 4769	1		4742	(T)3 -> (T)2	Truncation		1346	Deletion (tandem repeat)	1.8	1.8e-07	24	none	0.708		0.018
	SMoV	R2	SMoV_R2A	T	2472 - 2472	1		2445	C -> T	None	TGC -> TGT	1177	SNP (transition)	2	2.9e-33	23	none	0.565	T	0.02
	SMoV	R2	SMoV_R2A		3595 - 3595	1		3568	(A)4 -> (A)3	Frame Shift		871	Deletion (tandem repeat)	2.6	3e-12	23	none	0.87		0.026
	SMoV	R2	SMoV_R2A	C	4275 - 4275	1		4248	T -> C	None	GAT -> GAC	718	SNP (transition)	3.2	1.8e-40	23	none	0.739	C	0.032
	SMoV	R2	SMoV_R2A	A	6089 - 6089	1			G -> A			24	SNP (transition)	95.8	3e-75	23	none	0.957	A	0.958
	SMoV	R2	SMoV_R2A		542 - 542	1		515	(G)3 -> (G)2	Frame Shift		193	Deletion (tandem repeat)	11.4	2.1e-29	22	none	0.773		0.114
	SMoV	R2	SMoV_R2A		3415 - 3415	1		3388	#NAME?	Frame Shift		680	Deletion	3.1	2.3e-16	21	none	0.81		0.031
	SMoV	R2	SMoV_R2A	G	4785 - 4785	1		4758	A -> G	None	GGA -> GGG	1251	SNP (transition)	1.7	4.5e-27	21	none	0.571	G	0.017
	SMoV	R2	SMoV_R2A		5563 - 5563	1			(A)3 -> (A)2			862	Deletion (tandem repeat)	2.4	2.7e-16	21	none	0.667		0.024
	SMoV	R2	SMoV_R2A	T	552 - 552	1		525	C -> T	None	GAC -> GAT	196	SNP (transition)	10.2	8.9e-34	20	none	0.6	T	0.102
	SMoV	R2	SMoV_R2A		2335 - 2335	1		2308	-C	Frame Shift		272	Deletion	7.4	7.3e-29	20	none	0.85		0.074
	SMoV	R2	SMoV_R2A		5248 - 5248	1			-C			1651	Deletion	1.2	1.8e-15	20	none	0.8		0.012
	SMoV	R2	SMoV_R2A		110 - 110	1		83	#NAME?	Frame Shift		225	Deletion	8.4	2.1e-19	19	none	0.737		0.084
	SMoV	R2	SMoV_R2A	A	1794 - 1794	1		1767	G -> A	None	GGG -> GGA	763	SNP (transition)	2.5	3.9e-24	19	none	0.526	A	0.025
	SMoV	R2	SMoV_R2A	C	3670 - 3670	1	Y -> H	3643	T -> C	Substitution	TAT -> CAT	433	SNP (transition)	4.4	2.5e-36	19	none	0.526	C	0.044
	SMoV	R2	SMoV_R2A	A	3897 - 3897	1		3870	T -> A	None	CCT -> CCA	467	SNP (transversion)	4.1	6.3e-32	19	none	0.684	A	0.041
	SMoV	R2	SMoV_R2A	G	4239 - 4239	1		4212	A -> G	None	GGA -> GGG	584	SNP (transition)	3.3	7.8e-34	19	none	0.684	G	0.033
	SMoV	R2	SMoV_R2A		340 - 340	1		313	#NAME?	Frame Shift		1260	Deletion	1.4	1.3e-13	18	none	0.833		0.014
	SMoV	R2	SMoV_R2A	A	4659 - 4659	1		4632	G -> A	None	TCG -> TCA	551	SNP (transition)	3.3	4.7e-25	18	none	0.611	A	0.033
	SMoV	R2	SMoV_R2A		1060 - 1060	1		1033	#NAME?	Frame Shift		1124	Deletion	1.5	8.7e-12	17	none	0.706		0.015
	SMoV	R2	SMoV_R2A		1065 - 1065	1		1038	(C)4 -> (C)3	Frame Shift		1169	Deletion (tandem repeat)	1.5	5.1e-10	17	none	0.647		0.015
	SMoV	R2	SMoV_R2A		2238 - 2238	1		2211	-C	Frame Shift		909	Deletion	1.9	3.6e-10	17	none	0.647		0.019
	SMoV	R2	SMoV_R2A		2552 - 2552	1		2525	-C	Frame Shift		851	Deletion	2	1.1e-13	17	none	0.941		0.02
	SMoV	R2	SMoV_R2A		3330 - 3330	1		3303	(C)3 -> (C)2	Frame Shift		178	Deletion (tandem repeat)	9.6	4.6e-25	17	none	0.588		0.096
	SMoV	R2	SMoV_R2A	T	3345 - 3345	1		3318	A -> T	None	GGA -> GGT	231	SNP (transversion)	7.4	6.9e-35	17	none	0.706	T	0.074
	SMoV	R2	SMoV_R2A	TT	300 - 299	0		273	(TT)2 -> (TT)3	Frame Shift		1203	Insertion (tandem repeat)	1.3	7.5e-18	16	none	50.0% -> 53.6%	TT	0.013
	SMoV	R2	SMoV_R2A	T	330 - 330	1		303	C -> T	None	ATC -> ATT	1238	SNP (transition)	1.3	3.3e-19	16	none	0.625	T	0.013
	SMoV	R2	SMoV_R2A		689 - 689	1		662	#NAME?	Frame Shift		147	Deletion	10.9	1.3e-24	16	none	0.875		0.109
	SMoV	R2	SMoV_R2A		1593 - 1593	1		1566	(T)3 -> (T)2	Frame Shift		126	Deletion (tandem repeat)	12.7	5.1e-21	16	none	0.688		0.127
	SMoV	R2	SMoV_R2A	T	1743 - 1743	1		1716	C -> T	None	AAC -> AAT	386	SNP (transition)	4.1	1.1e-25	16	none	0.625	T	0.041
	SMoV	R2	SMoV_R2A		2102 - 2102	1		2075	(G)3 -> (G)2	Frame Shift		1171	Deletion (tandem repeat)	1.4	1.5e-10	16	none	0.688		0.014
	SMoV	R2	SMoV_R2A		3026 - 3026	1		2999	#NAME?	Frame Shift		129	Deletion	12.4	3.7e-27	16	none	0.813		0.124
	SMoV	R2	SMoV_R2A		3459 - 3459	1		3432	(T)3 -> (T)2	Frame Shift		870	Deletion (tandem repeat)	1.8	2e-12	16	none	0.75		0.018
	SMoV	R2	SMoV_R2A	A	3528 - 3528	1		3501	C -> A	None	CCC -> CCA	966	SNP (transversion)	1.7	6.8e-21	16	none	0.625	A	0.017
	SMoV	R2	SMoV_R2A	T	4503 - 4503	1		4476	C -> T	None	CAC -> CAT	1111	SNP (transition)	1.4	1.7e-21	16	none	0.563	T	0.014
	SMoV	R2	SMoV_R2A	A	4845 - 4845	1		4818	T -> A	None	GGT -> GGA	1123	SNP (transversion)	1.4	1.4e-24	16	none	0.625	A	0.014
	SMoV	R2	SMoV_R2A		684 - 684	1		657	#NAME?	Frame Shift		151	Deletion	9.9	1.3e-19	15	none	0.733		0.099
	SMoV	R2	SMoV_R2A	C	2295 - 2295	1		2268	T -> C	None	AAT -> AAC	303	SNP (transition)	5	8e-27	15	none	0.533	C	0.05
	SMoV	R2	SMoV_R2A	T	3363 - 3363	1		3336	C -> T	None	AAC -> AAT	314	SNP (transition)	4.8	4.5e-28	15	none	0.733	T	0.048
	SMoV	R2	SMoV_R2A		3681 - 3681	1		3654	#NAME?	Truncation		376	Deletion	4	1.4e-09	15	none	0.733		0.04
	SMoV	R2	SMoV_R2A	C	4087 - 4087	1	F -> L	4060	T -> C	Substitution	TTT -> CTT	153	SNP (transition)	9.8	2.3e-33	15	none	0.688	C	0.098
	SMoV	R2	SMoV_R2A		4089 - 4089	1		4062	(T)6 -> (T)5	Frame Shift		150	Deletion (tandem repeat)	10	8.1e-18	15	none	0.778		0.1
	SMoV	R2	SMoV_R2A		4266 - 4266	1		4239	(G)4 -> (G)3	Frame Shift		702	Deletion (tandem repeat)	2.1	1.4e-08	15	none	0.533		0.021
	SMoV	R2	SMoV_R2A	A	380 - 380	1	S -> N	353	G -> A	Substitution	AGT -> AAT	1029	SNP (transition)	1.4	1.2e-10	14	none	0.786	A	0.014
	SMoV	R2	SMoV_R2A		3352 - 3352	1		3325	(G)3 -> (G)2	Frame Shift		254	Deletion (tandem repeat)	5.5	1.2e-21	14	none	0.643		0.055
	SMoV	R2	SMoV_R2A	T	3507 - 3507	1		3480	C -> T	None	CAC -> CAT	994	SNP (transition)	1.4	3e-20	14	none	0.571	T	0.014
	SMoV	R2	SMoV_R2A	T	4014 - 4014	1		3987	C -> T	None	GAC -> GAT	167	SNP (transition)	8.4	2e-28	14	none	0.643	T	0.084
	SMoV	R2	SMoV_R2A	A	4177 - 4178	2		4150	CT -> A	Frame Shift		230 -> 236	Deletion		5.8e-18	14	none	0.786	A	5.9% -> 6.1%
	SMoV	R2	SMoV_R2A	C	5284 - 5284	1			T -> C			954	SNP (transition)	1.5	1.7e-20	14	none	0.714	C	0.015
	SMoV	R2	SMoV_R2A		5633 - 5633	1			#NAME?			165	Deletion	8.5	1.8e-09	14	none	0.857		0.085
	SMoV	R2	SMoV_R2A	T	195 - 194	0		168	(T)5 -> (T)6	Frame Shift		314	Insertion (tandem repeat)	4.1	5.3e-25	13	none	0.923	T	0.041
	SMoV	R2	SMoV_R2A		337 - 337	1		310	#NAME?	Frame Shift		1240	Deletion	1	1.6e-07	13	none	0.538		0.01
	SMoV	R2	SMoV_R2A		544 - 544	1		517	-C	Frame Shift		199	Deletion	6.5	1.3e-18	13	none	0.615		0.065
	SMoV	R2	SMoV_R2A		579 - 579	1		552	-C	Frame Shift		208	Deletion	6.3	4.5e-17	13	none	0.769		0.063
	SMoV	R2	SMoV_R2A	G	1318 - 1318	1	F -> V	1291	T -> G	Substitution	TTT -> GTT	655	SNP (transversion)	2	4.1e-22	13	none	0.769	G	0.02
	SMoV	R2	SMoV_R2A	C	1523 - 1523	1	L -> P	1496	T -> C	Substitution	CTT -> CCT	102	SNP (transition)	12.7	7.3e-33	13	none	0.538	C	0.127
	SMoV	R2	SMoV_R2A		1684 - 1684	1		1657	#NAME?	Frame Shift		159	Deletion	8.2	1.3e-18	13	none	0.692		0.082
	SMoV	R2	SMoV_R2A		1740 - 1740	1		1713	(C)5 -> (C)4	Frame Shift		362	Deletion (tandem repeat)	3.6	2.7e-10	13	none	0.846		0.036
	SMoV	R2	SMoV_R2A		3059 - 3059	1		3032	#NAME?	Frame Shift		147	Deletion	8.8	1.6e-16	13	none	1		0.088
	SMoV	R2	SMoV_R2A		3254 - 3254	1		3227	#NAME?	Frame Shift		129	Deletion	10.1	7.9e-20	13	none	0.692		0.101
	SMoV	R2	SMoV_R2A		3875 - 3875	1		3848	(A)3 -> (A)2	Frame Shift		583	Deletion (tandem repeat)	2.2	5.3e-09	13	none	0.769		0.022
	SMoV	R2	SMoV_R2A		4033 - 4033	1		4006	-C	Frame Shift		167	Deletion	7.8	2.5e-18	13	none	0.615		0.078
	SMoV	R2	SMoV_R2A	G	167 - 166	0		140	(G)2 -> (G)3	Frame Shift		234	Insertion (tandem repeat)	5.1	2.5e-24	12	none	0.583	G	0.051
	SMoV	R2	SMoV_R2A		682 - 682	1		655	(G)4 -> (G)3	Frame Shift		156	Deletion (tandem repeat)	7.7	3.6e-11	12	none	0.75		0.077
	SMoV	R2	SMoV_R2A		1428 - 1428	1		1401	(G)3 -> (G)2	Frame Shift		105	Deletion (tandem repeat)	11.4	1.5e-15	12	none	0.5		0.114
	SMoV	R2	SMoV_R2A		1513 - 1513	1		1486	(G)4 -> (G)3	Frame Shift		95	Deletion (tandem repeat)	12.6	1.9e-18	12	none	0.667		0.126
	SMoV	R2	SMoV_R2A		1753 - 1753	1		1726	-C	Frame Shift		458	Deletion	2.6	7e-15	12	none	0.583		0.026
	SMoV	R2	SMoV_R2A		3067 - 3067	1		3040	#NAME?	Frame Shift		150	Deletion	8	5.3e-16	12	none	0.833		0.08
	SMoV	R2	SMoV_R2A	T	3216 - 3216	1		3189	C -> T	None	TTC -> TTT	107	SNP (transition)	11.2	6e-25	12	none	0.583	T	0.112
	SMoV	R2	SMoV_R2A	C	3972 - 3972	1		3945	T -> C	None	CAT -> CAC	198	SNP (transition)	6.1	1.2e-21	12	none	0.583	C	0.061
	SMoV	R2	SMoV_R2A		4208 - 4208	1		4181	#NAME?	Frame Shift		401	Deletion	3	9.8e-09	12	none	0.75		0.03
	SMoV	R2	SMoV_R2A	C	4846 - 4846	1	C -> R	4819	T -> C	Substitution	TGT -> CGT	1119	SNP (transition)	1.1	3.7e-16	12	none	0.75	C	0.011
	SMoV	R2	SMoV_R2A	T	5988 - 5988	1			A -> T			51	SNP (transversion)	23.5	2.5e-30	12	none	0.667	T	0.235
	SMoV	R2	SMoV_R2A	T	154 - 154	1	L -> F	127	C -> T	Substitution	CTC -> TTC	185	SNP (transition)	5.9	7.4e-20	11	none	0.545	T	0.059
	SMoV	R2	SMoV_R2A		448 - 448	1		421	#NAME?	Frame Shift		350	Deletion	3.1	2.4e-07	11	none	0.545		0.031
	SMoV	R2	SMoV_R2A	T	513 - 513	1		486	C -> T	None	CAC -> CAT	171	SNP (transition)	6.4	2e-22	11	none	0.636	T	0.064
	SMoV	R2	SMoV_R2A		2925 - 2925	1		2898	-C	Frame Shift		75	Deletion	14.7	8.7e-18	11	none	0.818		0.147
	SMoV	R2	SMoV_R2A		3160 - 3160	1		3133	#NAME?	Frame Shift		110	Deletion	10	1.5e-10	11	none	0.636		0.1
	SMoV	R2	SMoV_R2A	A	3604 - 3604	1	V -> I	3577	G -> A	Substitution	GTC -> ATC	813	SNP (transition)	1.4	6e-15	11	none	0.636	A	0.014
	SMoV	R2	SMoV_R2A		3646 - 3646	1		3619	#NAME?	Frame Shift		566	Deletion	1.9	2.9e-10	11	none	0.818		0.019
	SMoV	R2	SMoV_R2A	A	4164 - 4164	1		4137	G -> A	None	GGG -> GGA	185	SNP (transition)	5.9	3.1e-24	11	none	0.636	A	0.059
	SMoV	R2	SMoV_R2A		160 - 160	1		133	-C	Frame Shift		220	Deletion	4.5	4.1e-11	10	none	0.5		0.045
	SMoV	R2	SMoV_R2A		162 - 162	1		135	#NAME?	Frame Shift		224	Deletion	4.5	4.4e-10	10	none	0.8		0.045
	SMoV	R2	SMoV_R2A	T	446 - 446	1	K -> M	419	A -> T	Substitution	AAG -> ATG	359	SNP (transversion)	2.8	7.8e-17	10	none	0.5	T	0.028
	SMoV	R2	SMoV_R2A		530 - 530	1		503	#NAME?	Frame Shift		173	Deletion	5.8	3.2e-10	10	none	0.9		0.058
	SMoV	R2	SMoV_R2A	A	606 - 606	1		579	C -> A	None	TCC -> TCA	194	SNP (transversion)	5.2	1.6e-19	10	none	0.5	A	0.052
	SMoV	R2	SMoV_R2A	T	678 - 678	1	Q -> H	651	A -> T	Substitution	CAA -> CAT	160	SNP (transversion)	6.3	2.1e-18	10	none	0.8	T	0.063
	SMoV	R2	SMoV_R2A	T	1382 - 1382	1	E -> V	1355	A -> T	Substitution	GAG -> GTG	299	SNP (transversion)	3.3	1.3e-19	10	none	0.8	T	0.033
	SMoV	R2	SMoV_R2A	C	1443 - 1443	1		1416	T -> C	None	ATT -> ATC	91	SNP (transition)	11	6.2e-22	10	none	0.6	C	0.11
	SMoV	R2	SMoV_R2A	C	1539 - 1539	1		1512	T -> C	None	GAT -> GAC	98	SNP (transition)	10.2	1.4e-24	10	none	0.6	C	0.102
	SMoV	R2	SMoV_R2A	C	3315 - 3315	1		3288	T -> C	None	GTT -> GTC	173	SNP (transition)	5.8	4.9e-22	10	none	0.8	C	0.058
	SMoV	R2	SMoV_R2A	C	3402 - 3402	1		3375	T -> C	None	CCT -> CCC	617	SNP (transition)	1.6	1.8e-16	10	none	0.8	C	0.016
	SMoV	R2	SMoV_R2A	A	3520 - 3520	1	L -> I	3493	C -> A	Substitution	CTA -> ATA	984	SNP (transversion)	1	1.1e-08	10	none	0.5	A	0.01
	SMoV	R2	SMoV_R2A	T	3795 - 3795	1		3768	C -> T	None	GTC -> GTT	499	SNP (transition)	2	1.9e-13	10	none	0.7	T	0.02
	SMoV	R2	SMoV_R2A		4164 - 4164	1		4137	(G)3 -> (G)2	Frame Shift		185	Deletion (tandem repeat)	5.4	3.7e-07	10	none	0.8		0.054
	SMoV	R2	SMoV_R2A		4276 - 4276	1		4249	#NAME?	Frame Shift		718	Deletion	1.4	5.7e-10	10	none	0.6		0.014
	SMoV	R2	SMoV_R2A	C	4308 - 4308	1		4281	T -> C	None	AAT -> AAC	787	SNP (transition)	1.3	1.9e-13	10	none	0.6	C	0.013
	SMoV	R2	SMoV_R2A		4538 - 4538	1		4511	#NAME?	Frame Shift		769	Deletion	1.3	1.1e-09	10	none	0.9		0.013
	SMoV	R2	SMoV_R2A		5626 - 5626	1			-C			163	Deletion	6.1	2.2e-13	10	none	0.6		0.061
	SMoV	R2	SMoV_R2A	C	5639 - 5639	1			T -> C			178	SNP (transition)	5.6	6.5e-20	10	none	1	C	0.056
	SMoV	R2	SMoV_R2A		1300 - 1300	1		1273	#NAME?	Frame Shift		752	Deletion	1.2	1.5e-08	9	none	0.556		0.012
	SMoV	R2	SMoV_R2A		2375 - 2375	1		2348	#NAME?	Frame Shift		460	Deletion	2	7.8e-08	9	none	0.778		0.02
	SMoV	R2	SMoV_R2A	C	3015 - 3015	1		2988	T -> C	None	GAT -> GAC	119	SNP (transition)	7.6	3e-19	9	none	0.667	C	0.076
	SMoV	R2	SMoV_R2A		3283 - 3283	1		3256	(C)3 -> (C)2	Frame Shift		161	Deletion (tandem repeat)	5.6	4.5e-10	9	none	0.778		0.056
	SMoV	R2	SMoV_R2A		3324 - 3324	1		3297	#NAME?	Frame Shift		177	Deletion	5.1	1e-09	9	none	0.667		0.051
	SMoV	R2	SMoV_R2A		3898 - 3898	1		3871	#NAME?	Frame Shift		468	Deletion	1.9	9e-08	9	none	0.778		0.019
	SMoV	R2	SMoV_R2A		4105 - 4105	1		4078	(G)4 -> (G)3	Frame Shift		150	Deletion (tandem repeat)	6	2.4e-10	9	none	0.667		0.06
	SMoV	R2	SMoV_R2A		4199 - 4199	1		4172	#NAME?	Frame Shift		343	Deletion	2.6	1.6e-11	9	none	1		0.026
	SMoV	R2	SMoV_R2A	T	4638 - 4638	1		4611	C -> T	None	GCC -> GCT	385	SNP (transition)	2.3	6e-12	9	none	0.667	T	0.023
	SMoV	R2	SMoV_R2A	TC	5290 - 5289	0			#NAME?			847	Insertion	1.1	2.6e-13	9	none	0.667	TC	0.011
	SMoV	R2	SMoV_R2A	G	5648 - 5648	1			A -> G			554	SNP (transition)	1.6	1.1e-09	9	none	0.556	G	0.016
	SMoV	R2	SMoV_R2A	G	186 - 186	1		159	A -> G	None	GAA -> GAG	303	SNP (transition)	2.6	1.5e-13	8	none	0.75	G	0.026
	SMoV	R2	SMoV_R2A		222 - 222	1		195	#NAME?	Truncation		499	Deletion	1.6	1e-08	8	none	1		0.016
	SMoV	R2	SMoV_R2A	G	256 - 256	1	Y -> D	229	T -> G	Substitution	TAT -> GAT	723	SNP (transversion)	1.1	9.5e-07	8	none	0.875	G	0.011
	SMoV	R2	SMoV_R2A	T	745 - 745	1	I -> F	718	A -> T	Substitution	ATT -> TTT	284	SNP (transversion)	2.8	2.3e-15	8	none	0.625	T	0.028
	SMoV	R2	SMoV_R2A		756 - 756	1		729	(A)3 -> (A)2	Frame Shift		349	Deletion (tandem repeat)	2.3	6.9e-07	8	none	0.875		0.023
	SMoV	R2	SMoV_R2A	T	1298 - 1298	1	K -> M	1271	A -> T	Substitution	AAG -> ATG	761	SNP (transversion)	1.1	5.9e-12	8	none	0.5	T	0.011
	SMoV	R2	SMoV_R2A		1411 - 1411	1		1384	(C)3 -> (C)2	Frame Shift		126	Deletion (tandem repeat)	6.3	4.2e-11	8	none	0.75		0.063
	SMoV	R2	SMoV_R2A		1666 - 1666	1		1639	(G)3 -> (G)2	Frame Shift		157	Deletion (tandem repeat)	5.1	2.5e-10	8	none	1		0.051
	SMoV	R2	SMoV_R2A	G	1779 - 1779	1		1752	A -> G	None	TTA -> TTG	691	SNP (transition)	1.2	2.8e-12	8	none	0.625	G	0.012
	SMoV	R2	SMoV_R2A		3023 - 3023	1		2996	#NAME?	Frame Shift		127	Deletion	6.3	2e-13	8	none	0.75		0.063
	SMoV	R2	SMoV_R2A		3043 - 3043	1		3016	#NAME?	Frame Shift		135	Deletion	5.9	5e-07	8	none	0.75		0.059
	SMoV	R2	SMoV_R2A		3372 - 3372	1		3345	-C	Frame Shift		398	Deletion	2	3.3e-07	8	none	0.875		0.02
	SMoV	R2	SMoV_R2A		3678 - 3678	1		3651	(G)4 -> (G)3	Frame Shift		394	Deletion (tandem repeat)	2	3.1e-07	8	none	0.625		0.02
	SMoV	R2	SMoV_R2A	T	4104 - 4104	1		4077	G -> T	None	GGG -> GGT	153	SNP (transversion)	5.2	5.4e-12	8	none	0.625	T	0.052
	SMoV	R2	SMoV_R2A		4296 - 4296	1		4269	(C)3 -> (C)2	Frame Shift		798	Deletion (tandem repeat)	1	3.6e-07	8	none	1		0.01
	SMoV	R2	SMoV_R2A		5618 - 5618	1			#NAME?			159	Deletion	5	9.6e-09	8	none	0.875		0.05
	SMoV	R2	SMoV_R2A	A	447 - 447	1		420	G -> A	None	AAG -> AAA	357	SNP (transition)	2	9.4e-10	7	none	0.571	A	0.02
	SMoV	R2	SMoV_R2A		625 - 625	1		598	#NAME?	Frame Shift		187	Deletion	3.7	2.8e-08	7	none	0.714		0.037
	SMoV	R2	SMoV_R2A	T	1338 - 1338	1		1311	C -> T	None	GAC -> GAT	545	SNP (transition)	1.3	7.4e-10	7	none	0.714	T	0.013
	SMoV	R2	SMoV_R2A	A	1342 - 1342	1	L -> I	1315	C -> A	Substitution	CTC -> ATC	515	SNP (transversion)	1.4	2.1e-11	7	none	1	A	0.014
	SMoV	R2	SMoV_R2A		1587 - 1587	1		1560	-C	Frame Shift		123	Deletion	5.7	1.3e-11	7	none	0.714		0.057
	SMoV	R2	SMoV_R2A	C	1632 - 1632	1		1605	T -> C	None	CCT -> CCC	142	SNP (transition)	4.9	2.4e-15	7	none	0.857	C	0.049
	SMoV	R2	SMoV_R2A		1639 - 1639	1		1612	#NAME?	Frame Shift		141	Deletion	5	3.9e-09	7	none	1		0.05
	SMoV	R2	SMoV_R2A	T	2634 - 2633	0		2607	#NAME?	Frame Shift		258	Insertion	2.7	9.9e-11	7	none	0.714	T	0.027
	SMoV	R2	SMoV_R2A	A	3158 - 3158	1	S -> Y	3131	C -> A	Substitution	TCT -> TAT	112	SNP (transversion)	6.3	2.7e-13	7	none	0.571	A	0.063
	SMoV	R2	SMoV_R2A	C	3267 - 3267	1		3240	T -> C	None	GTT -> GTC	145	SNP (transition)	4.8	2.8e-15	7	none	0.571	C	0.048
	SMoV	R2	SMoV_R2A		4133 - 4133	1		4106	#NAME?	Frame Shift		148	Deletion	4.7	4.8e-11	7	none	0.857		0.047
	SMoV	R2	SMoV_R2A	C	4230 - 4230	1		4203	T -> C	None	GTT -> GTC	539	SNP (transition)	1.3	6.9e-10	7	none	0.714	C	0.013
	SMoV	R2	SMoV_R2A		139 - 139	1		112	#NAME?	Frame Shift		263	Deletion	2.3	9.2e-08	6	none	0.667		0.023
	SMoV	R2	SMoV_R2A	GT	164 - 165	2	K -> S	137	AG -> GT	Substitution	AAG -> AGT	225 -> 230	Substitution		1.2e-11	6	none	0.833	GT	2.6% -> 2.7%
	SMoV	R2	SMoV_R2A	T	543 - 543	1		516	C -> T	None	GGC -> GGT	195	SNP (transition)	3.1	1e-09	6	none	0.5	T	0.031
	SMoV	R2	SMoV_R2A	T	1590 - 1590	1		1563	C -> T	None	ATC -> ATT	124	SNP (transition)	4.8	4e-09	6	none	0.667	T	0.048
	SMoV	R2	SMoV_R2A	C	1765 - 1765	1		1738	T -> C	None	TTG -> CTG	544	SNP (transition)	1.1	2e-09	6	none	1	C	0.011
	SMoV	R2	SMoV_R2A		2302 - 2302	1		2275	(G)3 -> (G)2	Frame Shift		301	Deletion (tandem repeat)	2	2e-07	6	none	0.833		0.02
	SMoV	R2	SMoV_R2A	T	2376 - 2376	1		2349	A -> T	None	GGA -> GGT	472	SNP (transversion)	1.3	1.9e-07	6	none	0.5	T	0.013
	SMoV	R2	SMoV_R2A		3021 - 3021	1		2994	(T)5 -> (T)4	Frame Shift		123	Deletion (tandem repeat)	4.9	2.2e-07	6	none	0.833		0.049
	SMoV	R2	SMoV_R2A	A	3042 - 3042	1		3015	C -> A	None	ACC -> ACA	134	SNP (transversion)	4.5	6.9e-12	6	none	1	A	0.045
	SMoV	R2	SMoV_R2A		3062 - 3062	1		3035	#NAME?	Frame Shift		147	Deletion	4.1	6.3e-07	6	none	0.667		0.041
	SMoV	R2	SMoV_R2A	T	3708 - 3708	1		3681	C -> T	None	GAC -> GAT	285	SNP (transition)	2.1	3.8e-08	6	none	0.667	T	0.021
	SMoV	R2	SMoV_R2A	G	3943 - 3943	1	T -> A	3916	A -> G	Substitution	ACT -> GCT	324	SNP (transition)	1.9	9.2e-11	6	none	0.833	G	0.019
	SMoV	R2	SMoV_R2A	G	4071 - 4070	0		4044	(G)5 -> (G)6	Frame Shift		160	Insertion (tandem repeat)	3.8	1.3e-12	6	none	0.667	G	0.038
	SMoV	R2	SMoV_R2A	A	5570 - 5570	1			C -> A			584	SNP (transversion)	1	3.1e-09	6	none	0.667	A	0.01
	SMoV	R2	SMoV_R2A	A	5645 - 5645	1			T -> A			380	SNP (transversion)	1.6	5.4e-08	6	none	0.833	A	0.016
	SMoV	R2	SMoV_R2A	C	5647 - 5647	1			A -> C			480	SNP (transversion)	1.3	8e-07	6	none	0.667	C	0.013
[truncated: 2,493 more rows]
