# Supplementary material for: Transmission of Diverse Variants of Strawberry Viruses Is Governed by a Vector Species
Source: Viruses. 2022 Jun 23;14(7):1362. doi: 10.3390/v14071362 (PMC9316375; doi:10.3390/v14071362)
Supplement: Supplementary file 1 [file viruses-14-01362-s001.zip › Table S4.xlsx]

## Sheet: Sheet1
Table S4 Counts of variable positions and their effect on encoded proteins. Abbreviations: SCV - strawberry crinkle virus, SMoV - strawberry mottle virus, StrV-1 - strawberry virus 1 NA - not available
			Protein effect
Virus		Variant	Deletion	Extension	Frame Shift	Insertion	None	Start Codon Loss	Substitution	Truncation	(NA)
SCV		A	1		352	2	56	2	83	33	132
		B	2	2	364	3	60		93	37	149
SMoV	RNA1	A			70	1	41		24	3	20
		B			82		39		29	2	30
		C			5		2		1		16
	RNA2	A			116	1	98		35	9	33
		B			72		146		37	5	29
		C			111		109		29	2	37
StrV-1		A			322	1	77		103	18	81
		B		2	534	4	146	2	188	40	120
		C	1		120		44		43	9	30
