# Supplementary material for: Transmission of Diverse Variants of Strawberry Viruses Is Governed by a Vector Species
Source: Viruses. 2022 Jun 23;14(7):1362. doi: 10.3390/v14071362 (PMC9316375; doi:10.3390/v14071362)
Supplement: Supplementary file 1 [file viruses-14-01362-s001.zip › Table S5.xlsx]

## Sheet: ∆Cq all
Table S5 Overview of ∆Cq values for SCV, SMoV, StrV-1 and their variants in individual aphid adults for three species—A. forbesi (n = 31), A. gossypii (n = 31), and C. fragaefolii (n = 35). Each row represents a single aphid.
Aphid species	Sample	SCV-A	SCV-B	StrV-1A	StrV-1B	StrV-1C	SMoV RNA1A	SMoV RNA1B	SMoV RNA1C	SMoV RNA2A	SMoV RNA2B	SMoV RNA2C
A.forbessi	733	16.3251	7.64205	3.25106			16.1528	16.7295	13.5338	15.2861	14.8114	15.7301	97
A.forbessi	734	16.4979	17.9199	5.05445	5.24569		15.0125	15.8285	14.3591	15.7782	14.7645	16.808	96
A.forbessi	735										13.0508	15.726	95
A.forbessi	736									15.6434	15.0165	17.303	94
A.forbessi	737									15.3403	15.9635	17.6506	93
A.forbessi	738									16.0566	15.6187	16.1549	92
A.forbessi	749									13.3209	13.0212	14.2533	91
A.forbessi	750									12.3747	11.9751	13.0374	90
A.forbessi	751		1.56266	-1.32866	7.64016			14.4732	13.8869	13.6887	12.3761	13.9131	89
A.forbessi	752	3.99371	2.12621	1.85914	8.40135	3.80024		13.7356	12.65	14.1782	12.5632	13.8512	88
A.forbessi	753	2.79859	3.89851	0.460693	6.15005			12.0589	12.3645	14.1073	12.2614	14.9318	87
A.forbessi	754	9.878	3.21602	2.52508	6.81513			14.1848	13.9312	16.2844	13.9339	14.7386	86
A.forbessi	755	7.17526	18.9262	2.63951	2.54391					16.7628	15.4424	16.6025	85
A.forbessi	756	15.2609	2.23715	3.95389	-0.668499			12.1817	11.3504	12.2318	11.3959	13.0071	84
A.forbessi	757	13.8776	4.31387	1.17464	10.361			11.8583	10.6916	12.278	12.1477	13.2342	83
A.forbessi	953	7.65772	7.2093	2.49319	2.51374		13.9219	14.926	14.4654	14.8624	13.3981	14.775	82
A.forbessi	954	12.3822	2.57603	3.53007	-0.456054	17.099	13.4596	13.6233	12.8252	13.7086	12.2605	13.5337	81
A.forbessi	955	5.58839	3.06464	1.55778	6.28165		14.1889	14.0868	13.6175	14.9451	12.8088	14.0584	80
A.forbessi	956	5.53917	3.35879	1.6268	6.35585		14.494	13.7732	14.0339	15.2073	13.4207	14.4762	79
A.forbessi	957	5.34274	2.99416	1.21802	5.8477		14.024	14.1216	13.0852	14.4498	12.9806	13.7876	78
A.forbessi	958	17.124	14.9256	13.339	1.27906		15.9095	15.4948	14.6336	15.5941	15.267	16.3468	77
A.forbessi	959	16.3089		3.2133	5.33467		13.9582	15.162	15.7954	15.0559	13.6906	15.9387	76
A.forbessi	960	4.18476	2.36173	1.8041	8.44964	4.29619	13.2938	14.5252	13.2818	14.4904	12.4288	13.7251	75
A.forbessi	961			3.69847	5.16037	5.77227	14.4609	15.8927	13.7891	15.2054	13.4536	14.7415	74
A.forbessi	962	3.90566	2.52657	1.42502	7.42012	4.51514	14.6885	14.1239	13.4482	13.9854	12.6847	13.7527	73
A.forbessi	963	3.58577	3.14695	0.877331	6.69047	5.48886	12.917	14.1189	12.8867	14.0368	12.2374	13.5279	72
A.forbessi	964	16.2943	7.26558	3.65807	14.5572		14.8296	15.8285	13.9324	15.0034	13.8087	14.9349	71
A.forbessi	965	15.6062	5.19367	2.00778	11.5888		12.7442	13.1334	12.4806	13.265	11.9919	12.8906	70
A.forbessi	966	15.3817	6.1298	2.28201	12.7861		12.5612	14.3716	12.2903	13.5146	13.4073	14.527	69
A.forbessi	967	17.2194	7.44153	2.65766	3.24587	13.344	14.4451	14.2411	14.173	14.8537	13.2882	15.3813	68
A.forbessi	968	15.4172	3.16335	0.0311567	9.20086		12.6644	12.7113	11.9022	12.779	11.4216	12.8075	67
A.gossypii	1480			17.7898	17.1235		14.1212	15.4847	14.0657	15.1317	12.944	15.1399	31
A.gossypii	1481	16.8125	19.4835	19.7054	17.6113		14.9892	16.0096	15.6124	14.9509	14.0394	16.3001	30
A.gossypii	1482	17.2161	18.6621	18.9061	16.0336		13.601	14.6983	14.0715	13.6032	12.368	14.5735	29
A.gossypii	1483				16.8795		16.9369	17.9284	15.7806	15.6636	14.9588	16.5256	28
A.gossypii	1484	17.4874					14.6302	14.5676	13.3191	12.7	13.1525	13.9734	27
A.gossypii	1485	14.8487	16.2061	17.7844	14.9571	19.4277	11.9137	13.0963	12.3539	13.0123	11.5526	12.3074	26
A.gossypii	1486	16.707		17.1655	14.3648		13.0551	13.2477	12.3798	12.8196	11.6204	13.1558	25
A.gossypii	1487	15.5273			13.9967		13.9019	14.8485	13.8051	13.0119	12.2248	14.4565	24
A.gossypii	1488	14.2788			12.9389		9.57055	10.3436	9.85788	10.2519	8.60395	10.088	23
A.gossypii	1489	14.1782	16.1155		15.2946		11.6723	13.0822	11.9637	12.5041	10.6757	12.5252	22
A.gossypii	1490	15.7633	15.7437		14.9918		13.1727	14.3043	12.8654	13.3378	11.74	13.4085	21
A.gossypii	1491						11.1039	11.2947	9.79944	10.9513	10.7621	10.4795	20
A.gossypii	1493						9.53024	8.1116	8.53134	8.68485	9.03844	8.90497	19
A.gossypii	1494	14.8406			12.9675		11.972	14.3176	13.8955	13.8926	12.4593	13.3112	18
A.gossypii	1495	12.2527		13.4543	10.504		8.26837	9.76534	8.70143	9.09348	7.77593	9.73669	17
A.gossypii	1496				16.4964		13.9578	14.0542	14.8987	13.2737	12.2078	15.0341	16
A.gossypii	1497						11.9933	14.3432	11.9772	11.9974	11.955	13.941	15
A.gossypii	1498						14.7294	16.9671		16.5834	16.4682		14
A.gossypii	1499			17.6363	15.6519		15.1625	13.7031	13.3181	14.0564	12.1133	13.8906	13
A.gossypii	1500						14.8667	14.2038	13.5341	14.2482	14.4578	13.8244	12
A.gossypii	1501			16.4197	14.3561		11.4798	12.4518	10.6273	11.6096	9.75019	12.6547	11
A.gossypii	1502	16.4282			14.9018		12.3613	14.148	13.057	12.652	11.3139	13.3956	10
A.gossypii	1503	15.8425		17.1402	14.4036		13.1858	13.8385	13.1641	12.704	11.1741	13.8724	9
A.gossypii	1504				13.3332	16.6491	14.9977	14.1415	12.4335	12.8342	11.1122	13.8641	8
A.gossypii	1505						16.0876	16.5933	16.8743	17.0823	16.6574		7
A.gossypii	1506	15.1172	17.575		15.3781		12.9271	14.1696	13.6255	13.802	12.5338	14.0155	6
A.gossypii	1507	15.553	14.5609	16.3124	12.9846		10.8788	11.5078	10.7863	11.6064	9.38003	11.5754	5
A.gossypii	1508	17.623					12.3863	15.5454	10.4534	10.3402	12.7089		4
A.gossypii	1509	14.2147	15.295	15.4698	12.8007		9.27215	10.5348	8.64434	7.85494	7.98735	10.6427	3
A.gossypii	1510	16.1454			16.9843		14.7837	13.866	12.7177	13.1424	11.9298	13.8838	2
A.gossypii	1511	14.8291	16.357	15.2606	14.0815		11.8972	13.0835	11.0791	8.65934	9.85077	11.1114	1
C.fragaefolii	758							15.3647	13.4794	15.7425	14.6645	16.3314	58
C.fragaefolii	759							13.4154	12.4124	12.9359	11.571	14.1496	57
C.fragaefolii	760	15.1572	9.89608	16.5234				12.4189	11.2883	11.7692	10.9599	12.6491	56
C.fragaefolii	761	15.6191						10.9143	11.4384	11.5033	11.4375	13.5855	55
C.fragaefolii	762	16.1539						16.3941	15.7271	16.48	15.976	16.5302	54
C.fragaefolii	763							12.0469	11.7875	12.34	12.4298	15.0842	53
C.fragaefolii	764									14.8234	14.5131		52
C.fragaefolii	765									13.4357	12.486	15.1794	51
C.fragaefolii	766									13.7787	13.0532	14.8644	50
C.fragaefolii	767									15.1483	14.0911		49
C.fragaefolii	768									14.516	15.8803	16.4725	48
C.fragaefolii	769									15.1602	13.6208	16.3197	47
C.fragaefolii	772						12.8178	14.5204	11.7024	12.9645	14.5548	15.1077	46
C.fragaefolii	773						13.9527		15.4759	16.5103	14.5068		45
C.fragaefolii	774						13.1703	16.514	12.5778	14.8065	15.2745	15.0089	44
C.fragaefolii	969		18.416				14.011	13.5878	12.4128	13.3221	11.8334	14.7125	43
C.fragaefolii	970	16.7948					14.6513	13.8686	12.7353	13.4099	12.1236	15.2337	42
C.fragaefolii	971						13.3785	13.2933	12.4925	13.5293	11.5842	14.2629	41
C.fragaefolii	972	14.8099	16.6573				15.2737	14.2581	12.7854	13.5389	12.3214	15.5892	40
C.fragaefolii	973						14.1903	12.795	12.2676	13.9957	11.8478	13.8221	39
C.fragaefolii	974						13.6195	13.6617	11.5977	13.1217	12.0547	15.4225	38
C.fragaefolii	975						13.954	13.7337	12.6757	13.5488	11.7728	15.192	37
C.fragaefolii	976		18.7335	19.2819			14.0418	13.4183	12.2583	13.4472	12.1173	14.5997	36
C.fragaefolii	977		4.10175	15.908				13.2857	12.017	13.5702	13.378	14.2682	35
C.fragaefolii	978		3.54616	16.4564			10.9743	13.5943	11.8912	12.5357	11.8992	13.2223	34
C.fragaefolii	979		5.36996				12.9687	12.239	11.3369	12.4703	11.2965	14.4553	33
C.fragaefolii	980		4.54892	16.663			11.5555	11.6134	11.2881	12.4723	11.1314	12.8297	32
C.fragaefolii	1256									12.5888	15.2642	16.078	66
C.fragaefolii	1257										11.8555		65
C.fragaefolii	1258									14.5756	14.0053	16.2305	64
C.fragaefolii	1259									13.5253	11.8473	14.5667	63
C.fragaefolii	1260									16.7524	12.545	12.6453	62
C.fragaefolii	1261									12.0531	11.6822	12.9338	61
C.fragaefolii	1262							15.1486	13.3113	14.0435			60
C.fragaefolii	1263	15.2325	3.86328	16.6307			10.714	11.1532	10.9535	11.6868	10.6168	13.2348	59
